# Supplementary material for: Plasma and feces multiomics unveil cognition‐associated perturbations of chronic inflammatory pathways of the gut‐microbiota–brain axis
Source: Alzheimers Dement. 2025 Oct 30;21(10):e70844. doi: 10.1002/alz.70844 (PMC12572818; doi:10.1002/alz.70844)
Supplement: Supplementary file 1 — The following are available online, Table S1: Plasma Immunoassays, Table S2: Metabolomics Data analysis and Missing values, Table S3: Non‐Parametric analysis of plasma proinflammatory cytokine levels across cognitive impairment states versus healthy controls, Table S4: The total abundance of various bacterial taxa in fecal samples from individuals with different cognitive impairment statuses, Table S5: Conducting linear model estimates analysis on plasma metabolites in various cognitive impairment statuses compared to a healthy control group, Table S6: Conducting linear model estimates analysis on feces metabolites in various cognitive impairment statuses compared to a healthy control group, Table S7: Spearman correlation analyses investigating associations between alterations in plasma metabolites, along with plasma cytokine levels, and the abundance of bacteria, Table S8: Spearman correlation analyses investigating associations between alterations in fecal metabolites and the abundance of bacteria. [file ALZ-21-e70844-s003.xlsx]

## Sheet: plasma immunoassays
Table S1. Plasma Immunoassays
Original name	Principal Diagnosis	Age	Gender	MMSE score	IL.6 pg/ mL	IL.8 pg/ mL	IL.1b pg/ mL	TNF.a pg/ mL		The coefficients of variation (CV%) of plasma QC samples
gMAD-001	SCD	77	Male	29	0.531344	1.94869	Na	1.37218		Sample	IL.1b	IL.6	IL.8	TNF.a
gMAD-002	HC	60	Female	29	Na	1.64696	Na	0.98705		SQC-01	0.115121	1.96869	3.03845	1.37477
gMAD-003	HC	56	Male	29	0.466102	1.75726	0.0119554	0.81664		SQC-02	0.120662	2.10602	3.68192	1.25853
gMAD-005	HC	67	Female	30	0.52943	1.76843	0.0294204	1.07634		SQC-03	0.110662	2.01425	3.44077	1.14195
gMAD-006	HC	56	Female	28	0.458969	0.914607	0.0292145	0.98385		SQC-04	0.100362	2.13287	3.28606	1.25241
gMAD-008	MCI	67	Female	27	3.20574	1.29218	0.413051	2.17772		SQC-05	0.142751	1.91622	3.39027	1.18699
gMAD-010	SCD	76	Female	29	1.05971	1.39877	0.0282621	1.08455		SQC-06	0.121769	2.07911	3.33206	1.22176
gMAD-012	SCD	74	Female	25	0.612135	1.8276	Na	1.03718		SQC-07	0.110997	2.15431	3.31826	1.21154
gMAD-013	Dementia	75	Male	17	0.667859	0.690909	0.0354546	1.6959		SQC-08	0.105121	2.21837	3.44842	1.31363
gMAD-014	MCI	74	Female	24	1.13658	1.30543	0.271526	1.48608		CVs %	11.23	4.87	5.39	5.87
gMAD-015	SCD	83	Female	29	0.97248	0.998774	0.0205862	1.8159
gMAD-016	SCD	59	Male	27	0.726898	0.745108	0.0205862	0.970837
gMAD-018	SCD	70	Female	30	0.803216	1.10052	0.0724362	0.984637
gMAD-019	SCD	75	Female	26	0.494434	0.779472	0.0305773	0.81664		Na	Below lemet of detection or not detected due to aerror in the assay
gMAD-020	HC	70	Male		0.695492	1.35469	0.0126742	1.41881		SCD	Subjective Cognitive Dementia
gMAD-021	HC	67	Female	26	0.796933	1.28862	Na	1.49987		MCI	Mild Cognitive Impairement
gMAD-022	SCD	80	Male	30	0.964939	4.35845	0.0717384	0.923605
gMAD-025	MCI	61	Male	27	0.950281	4.04357	0.0952828	2.17546
gMAD-026	SCD	68	Male	30	1.82581	1.43065	0.0377884	1.58079
gMAD-027	SCD	75	Female	28	0.793064	1.16161	0.0166403	1.14514
gMAD-028	MCI	68	Male	29	0.510281	1.47919	0.0255161	1.04671
gMAD-032	MCI	57	Female	26	0.746736	2.96389	0.0761995	1.05352
gMAD-033	SCD	65	Female	30	0.920009	1.54558	0.0987972	1.80184
gMAD-034	SCD	69	Male	30	1.4761	3.60079	Na	1.98339
gMAD-035	HC	73	Male	30	1.09019	1.44084	0.0670623	1.0106
gMAD-036	SCD	65	Female	28	0.451815	2.57044	0.0614145	0.950899
gMAD-037	HC	53	Female	30	0.465545	2.29027	0.0150566	1.27702
gMAD-038	HC	78	Female	30	0.227866	1.60309	0.00948249	1.04067
gMAD-039	HC	71	Female	27	0.536377	1.68052	0.0106524	1.50896
gMAD-040	HC	56	Female		0.21608	2.15054	0.0636755	2.99698
gMAD-041	HC	63	Female	30	0.294986	1.73266	0.0134693	0.889015
gMAD-042	HC	53	Male	30	1.51689	2.62491	0.0163081	1.13297
gMAD-043	MCI	47	Female	25	0.980377	4.12046	0.104068	0.98931
gMAD-044	HC	61	Male	30	1.53672	1.73809	0.226913	1.02499
gMAD-045	HC	52	Female		0.437083	1.51166	0.0133056	2.78534
gMAD-046	HC	56	Male		3.40589	Na	0.0106236	Na
gMAD-047	HC	55	Female	29	0.286162	1.77133	0.0174309	1.12601
gMAD-048	MCI	80	Male	26	1.13862	1.38905	0.142751	0.987967
gMAD-049	HC	71	Female	27	0.419603	2.44599	0.0268675	0.791972
gMAD-050	HC	71	Male	28	0.616137	1.53756	0.0798374	1.47229
gMAD-051	HC	66	Female	30	0.510903	0.807147	Na	1.21634
gMAD-053	HC	64	Female	30	0.659937	1.40386	0.0486418	1.29607
gMAD-055	HC	72	Male	30	0.854117	2.69802	0.0500681	0.946777
gMAD-057	HC	69	Male	29	0.871082	1.35914	Na	1.25046
gMAD-058	SCD	71	Female	28	0.519861	0.853515	Na	1.07054
gMAD-062	HC	70	Female	21	2.83481	1.23411	0.0873751	1.82458
gMAD-064	MCI	75	Male	26	0.590815	2.37415	0.0297571	1.72034
gMAD-065	MCI	72	Female	26	1.20346	5.25443	0.116828	4.16106
gMAD-066	MCI	76	Male	24	0.691553	3.34736	0.0158489	1.44538
gMAD-067	MCI	72	Male	28	0.579045	1.94391	0.0680418	1.14688
gMAD-068	HC	71	Female	28	3.03262	6.07748	0.153862	1.80742
gMAD-069	SCD	62	Male	29	0.500671	1.57681	0.0233937	1.08245
gMAD-070	Dementia	77	Male	26	0.620135	3.96843	0.0732719	1.25796
gMAD-071	MCI	77	Male	29	1.86998	2.44769	0.037272	1.87455
gMAD-072	MCI	80	Female	27	1.18068	3.1278	Na	1.30955
gMAD-076	MCI	83	Male	28	1.24901	1.7507	Na	1.62975
gMAD-077	MCI	75	Female	26	0.611938	2.97025	0.0184358	1.264
gMAD-078	MCI	79	Female	26	2.18638	3.52789	0.0950997	1.24832
gMAD-080	MCI	70	Female	24	Na	1.87662	Na	Na
gMAD-082	SCD	72	Male	28	0.442327	5.62296	0.0572363	2.66026
gMAD-083	HC	51	Male		0.940791	4.88	Na	1.59448
gMAD-084	MCI	73	Female	27	0.907849	1.87662	0.109339	1.33494
gMAD-085	MCI	72	Male	24	0.871186	2.21222	0.111975	1.77682
gMAD-086	SCD	60	Female	29	4.32633	1.53879	0.124164	3.38925
gMAD-087	HC	56	Female	30	0.702392	2.05474	0.0152777	1.14298
gMAD-088	HC	68	Female	28	1.71757	1.36718	0.0284765	1.41536
gMAD-089	MCI	75	Male	19	0.417639	4.89875	0.0170176	1.10795
gMAD-090	MCI	80	Female	27	2.07705	1.09616	Na	1.61346
gMAD-092	MCI	77	Female	28	Na	0.837115	0.0305773	Na
gMAD-093	MCI	64	Female	29	0.368719	1.81106	Na	0.935858
gMAD-094	SCD	75	Female	29	0.790746	2.07152	0.0583732	2.04675
gMAD-095	HC	73	Female	28	0.241817	0.816293	Na	1.42112
gMAD-096	MCI	73	Male	28	0.390026	1.7216	0.0253004	1.63408
gMAD-097	MCI	69	Female	24	1.44233	2.653	0.0403416	1.74212
gMAD-098	MCI	67	Female	29	0.944241	2.7172	0.0610103	1.18704
gMAD-100	SCD	76	Male	30	0.305752	1.19148	0.0494981	2.00122
gMAD-101	MCI	77	Female	26	5.92796	2.02454	0.0522196	1.44538
gMAD-102	MCI	85	Female	25	0.980377	1.95567	0.0504613	1.49357
gMAD-103	MCI	65	Male	27	1.25215	2.85618	0.117338	1.32587
gMAD-104	MCI	74	Male	29	3.00179	1.73503	0.215596	2.3578
gMAD-105	MCI	71	Female	28	0.564	1.81148	0.0636755	0.685829
gMAD-106	MCI	86	Female	25	1.49834	2.35427	0.0689207	2.28359
gMAD-107	Dementia	75	Female	19	1.27581	2.88403	0.130616	0.872489
gMAD-108	MCI	80	Male	29	0.66954	2.1572	0.0304635	2.81054
gMAD-110	MCI	86	Female	29	2.49	2.16703	Na	1.39251
gMAD-112	MCI	79	Male	24	2.74568	2.01447	0.0443068	1.20094
gMAD-113	MCI	78	Male	27	0.873163	8.02536	0.244264	1.10916
gMAD-115	MCI	71	Male	27	0.397712	1.82707	0.142689	2.16281
gMAD-116	SCD	69	Female	30	0.473834	0.991962	0.029996	1.30126
gMAD-117	SCD	72	Male	29	0.452137	1.25313	0.0424559	1.3705
gMAD-118	MCI	74	Male	27	0.461394	3.49645	0.0393425	1.13471
gMAD-119	SCD	55	Female	29	0.45753	3.48897	0.0636472	2.11679
gMAD-120	Dementia	72	Female	18	1.30726	1.56083	0.0601313	1.44767
gMAD-121	MCI	60	Male	25	1.1518	1.08335	0.0363925	2.12808
gMAD-122	SCD	76	Female	29	0.93214	1.58116	0.0821028	1.77227
gMAD-123	MCI	75	Female	28	1.1226	3.26823	0.084739	1.67884
gMAD-124	MCI	69	Female	24	1.02818	1.37399	0.0390308	2.86335
gMAD-125	MCI	60	Female	24	2.03719	4.22671	0.0996757	2.32633
gMAD-126	MCI	75	Male	24	0.628121	1.18301	Na	0.925356
gMAD-127	SCD	70	Female		0.604121	2.18107	0.156082	2.06706
gMAD-128	SCD	70	Female	26	0.402736	1.97287	0.118254	1.34625
gMAD-129	MCI	78	Male		1.00536	2.09834	0.037272	1.59891
gMAD-130	SCD	75	Female	28	1.19265	2.61872	0.0282621	1.08044
gMAD-132	SCD	63	Female	27	1.22842	1.50058	0.0443654	1.12966
gMAD-133	Dementia	80	Female	20	2.82494	2.76036	0.0337541	1.71533
gMAD-134	SCD	74	Male	29	0.611748	3.8477	0.0917507	0.936471
gMAD-136	MCI	80	Female	25	1.39215	3.68293	0.185745	2.91011
gMAD-137	MCI	71	Male	23	3.90214	9.34388	0.248075	5.42432
gMAD-138	HC	65	Female		0.718416	1.11005	0.0477896	1.02293
gMAD-139	HC	81	Male	29	0.847751	1.96245	0.0432222	1.48865
gMAD-140	Dementia	58	Male	20	0.83146	1.21641	0.102832	0.879372
gMAD-141	MCI	76	Female		1.31295	1.74129	0.0724362	1.3856
gMAD-142	MCI	72	Female	27	0.773658	1.11939	0.0212699	1.5829
gMAD-143	MCI	49	Male		0.742234	1.86973	0.0332879	0.932406
gMAD-144	SCD	70	Female	28	1.19099	1.25444	0.00991164	1.49525
gMAD-145	SCD	70	Female	29	0.640076	1.20664	0.090862	1.21981
gMAD-146	MCI	58	Male	29	1.78757	1.20777	0.0977246	0.981322
gMAD-147	HC	68	Female		0.379029	0.999556	0.0118454	1.03116
gMAD-148	SCD	56	Female	28	1.03099	2.79331	0.0255161	1.02797
gMAD-149	MCI	68	Male	22	0.412673	2.0581	0.0452737	1.31475
gMAD-150	MCI	72	Male	27	1.09019	2.73218	0.0455077	0.948838
gMAD-151	SCD	62	Female	29	1.31864	1.17766	0.111975	1.8473
gMAD-152	SCD	70	Male	30	0.707291	0.81288	0.0102823	0.930607
gMAD-153	Dementia	67	Male	23	0.50548	1.31206	0.0572363	1.32489
gMAD-154	HC	65	Female	28	0.367499	4.72494	0.0396366	1.87599
gMAD-155	HC	70	Female	30	0.552483	1.07304	0.104947	1.46834
gMAD-156	HC	73	Male	30	1.88334	3.39792	0.122876	1.41344
gMAD-158	Dementia	63	Female	23	0.754234	2.87374	Na	1.4447
gMAD-160	HC	66	Male	27	1.81452	2.06481	0.0759515	1.89952
gMAD-161	MCI	71	Male	28	1.046	1.61164	0.0469446	2.32858
gMAD-162	HC	85	Male	24	0.579996	1.25159	Na	1.31165
gMAD-163	MCI	73	Male	28	0.898438	1.49413	0.112902	1.144
gMAD-164	SCD	75	Male	24	0.559792	1.96737	0.0416713	1.2978
gMAD-165	MCI	64	Male	26	1.13259	3.38108	0.0625453	1.04349
gMAD-166	MCI	79	Male	23	0.600165	1.68329	0.0304635	2.15449
gMAD-167	SCD	56	Female	24	0.402709	3.48759	0.022686	1.83921
gMAD-168	MCI	80	Female	24	1.23208	1.96298	0.0586737	1.32895
gMAD-169	MCI	80	Female	28	1.42187	8.43778	0.130616	2.39914
gMAD-171	HC	63	Male		1.35966	1.51826	0.0255161	1.58104
gMAD-172	MCI	69	Female	25	0.605386	2.02789	0.15589	2.36229
gMAD-173	SCD	67	Male	28	2.57121	3.7654	0.0586424	1.4228
gMAD-174	SCD	64	Male	24	1.88396	6.6492	0.158525	2.52382
gMAD-175	MCI	67	Female	25	1.83059	0.880067	0.0381514	1.29342
gMAD-177	MCI	79	Male	22	0.718416	2.15842	0.0625453	1.95914
gMAD-179	MCI	77	Male	29	1.19246	1.82947	0.0741939	2.28359
gMAD-180	HC	75	Female	27	Na	3.74648	0.0895228	0.848532
gMAD-181	MCI	77	Male	23	4.25792	2.83606	0.121289	1.9698
gMAD-182	SCD	75	Female	29	1.44871	2.84299	0.0262233	2.73295
gMAD-183	SCD	70	Male	28	0.796933	2.00252	0.0150566	1.21981
gMAD-184	HC	68	Female		1.65569	1.62878	0.0146879	1.08245
gMAD-186	MCI	74	Male	29	1.37998	0.960882	0.0262233	1.67506
gMAD-187	Dementia	74	Male	16	0.550221	3.21851	0.112902	0.81664
gMAD-188	MCI	60	Female	21	0.858903	0.864357	0.0777091	1.62862
gMAD-189	MCI	77	Male	30	0.214354	2.45229	0.0318759	1.81579
gMAD-190	SCD	66	Male	30	0.139251	3.2139	0.0625453	1.21154
gMAD-191	HC	53	Female		0.436727	1.89177	0.0891324	1.64232
gMAD-192	MCI	76	Female	27	1.31295	3.20058	0.0741939	1.36258
gMAD-194	MCI	67	Male	21	1.5196	0.661195	0.0614145	0.752364
gMAD-195	SCD	78	Male	28	1.86741	1.23699	0.0778685	1.06682
gMAD-197	MCI	69	Female	28	0.721489	3.23359	0.0777091	1.729
gMAD-198	MCI	67	Female	24	0.611748	1.0194	0.151555	1.0825
gMAD-199	MCI	67	Female	25	0.329665	1.00251	0.0900111	1.58747
gMAD-200	MCI	75	Female	24	1.01757	3.37236	0.0478684	1.36008
gMAD-201	MCI	81	Male		1.06968	4.1597	0.123394	0.998652
gMAD-202	MCI	65	Male	28	1.96349	2.57924	0.073315	1.42929
gMAD-203	MCI	81	Male	26	2.87253	2.73839	0.0995594	1.92945
gMAD-204	HC	77	Female	29	Na	2.38825	Na	1.22166
gMAD-206	MCI	69	Male	26	1.24436	2.00943	0.0803454	1.91767
gMAD-207	MCI	71	Male	30	0.256511	2.24654	0.0420781	1.2238
gMAD-208	SCD	59	Female	26	1.22134	1.76709	0.0706785	1.68569
gMAD-209	SCD	62	Female		0.518944	1.60825	0.10319	1.81094
gMAD-210	Dementia	77	Female	26	0.762021	0.728984	0.0463208	1.5171
gMAD-211	MCI	70	Male	30	0.808525	1.026	0.196931	1.39982
gMAD-212	SCD	76	Female	28	0.402709	2.653	0.0198532	1.79236
gMAD-213	MCI	70	Male	28	0.525683	2.17708	Na	1.62176
gMAD-214	MCI	68	Female	26	0.139777	4.30639	0.0537199	1.55919
gMAD-215	SCD	76	Male	28	1.0841	1.47315	0.0236134	1.46224
gMAD-217	MCI	76	Male	22	2.22453	2.41601	0.0979186	2.24757
gMAD-222	MCI	77	Male	26	1.15668	4.70167	0.123983	1.9715
gMAD-224	MCI	73	Female	29	0.605386	2.71554	0.0205582	1.2888
gMAD-225	MCI	66	Female	24	0.618791	2.41259	0.0311154	1.1453
gMAD-226	MCI	75	Male	27	0.303516	2.38301	0.110682	0.860088
gMAD-228	MCI	66	Female	23	0.846587	2.56486	0.0267171	1.40631
gMAD-229	SCD	63	Female	26	1.07771	1.49873	0.0155985	1.36543
gMAD-231	SCD	76	Male	27	2.77071	7.53449	0.0883978	1.44191
gMAD-232	MCI	78	Male	25	0.873163	1.62122	0.0282621	1.02499
gMAD-233	MCI	77	Male	28	0.336864	2.66704	0.0113352	1.75217
gMAD-234	MCI	55	Female	21	1.7392	4.13354	0.092647	1.95847
gMAD-235	SCD	58	Female	29	0.62413	1.77243	Na	1.16426
gMAD-236	SCD	65	Female	28	1.5196	2.54551	0.0305773	0.870423
gMAD-237	SCD	72	Male	28	1.60864	1.57269	0.0126368	2.50814
gMAD-238	MCI	71	Female	25	2.32222	1.47431	0.0601313	2.17546
gMAD-240	MCI	63	Female		0.214354	1.15075	0.0354051	1.14703
gMAD-241	SCD	77	Female	30	1.42187	2.24339	0.0282621	0.917911
gMAD-242	MCI	69	Female	24	0.570866	1.57143	0.0580181	0.919973
gMAD-243	SCD	66	Female	30	0.631997	3.70019	0.0670623	0.919973
gMAD-244	SCD	77	Male	29	0.203205	3.2483	0.0516094	1.76557
gMAD-245	MCI	53	Male	25	1.64387	1.49743	0.036816	1.47505
gMAD-246	Dementia	55	Female	12	1.39778	2.05642	0.0214382	1.35798
gMAD-247	Dementia	61	Male	15	0.751234	1.65345	0.0563098	1.03138
gMAD-249	MCI	50	Male		0.322316	1.33791	0.0495822	1.11279
gMAD-250	HC	53	Female		0.247245	1.40355	Na	1.01263
gMAD-251	MCI	76	Male	25	0.76591	5.42598	0.0362328	1.58767
gMAD-252	MCI	73	Male	28	0.683267	1.3722	0.0410464	1.25723
gMAD-253	MCI	81	Male	28	1.82524	4.10901	0.0574942	1.71077
gMAD-254	SCD	62	Female	27	0.854684	1.84634	0.0205862	1.48953
gMAD-255	SCD	73	Male	30	0.611748	3.68953	0.0805585	1.98991
gMAD-257	HC	37	Female		1.89695	1.85422	0.0255161	1.27923
gMAD-258	HC	34	Female		0.218734	0.927141	0.0416713	1.34279
gMAD-260	MCI	72	Female	23	0.705252	1.79554	0.0648051	1.15015
gMAD-261	HC	39	Male		0.71512	2.08386	0.0346994	1.5306
gMAD-262	HC	48	Male		0.579045	2.59588	0.0785878	1.68797
gMAD-263	MCI	62	Male	29	0.620135	2.12966	0.0432223	1.21981
gMAD-267	MCI	60	Female	25	0.52464	3.94685	0.0304635	1.36543
gMAD-268	Dementia	68	Female	20	1.98805	2.64241	0.0229459	1.59798
gMAD-269	SCD	72	Male	29	1.06613	2.63374	0.0632912	2.08752
gMAD-271	Dementia	77	Male	26	1.8847	2.22478	0.0495822	1.3203
gMAD-273	SCD	73	Female	28	0.961165	4.19651	0.0602137	1.63924
gMAD-274	MCI	72	Male	27	1.70131	3.53503	0.185745	1.93127
gMAD-276	HC	47	Female		Na	1.16396	0.0574942	2.04222
gMAD-277	SCD	59	Male	28	0.671816	1.87057	0.030777	1.33933
gMAD-278	SCD	76	Female	27	0.731534	3.04617	0.0928674	1.60834
gMAD-279	SCD		Female		0.777562	1.28189	0.0260842	1.22502
gMAD-281	MCI	69	Female	28	0.245991	1.64744	0.0150566	1.12601
gMAD-282	HC	70	Female		1.56288	1.82539	0.0245161	Na
gMAD-283	HC	81	Male		0.840292	3.85239	0.0120464	1.45988
gMAD-284	SCD	57	Male	30	0.310973	1.88007	0.1	1.99288
gMAD-290	Dementia	80	Male		1.05867	1.88599	0.0486418	1.166
gMAD-291	HC	64	Female	30	0.718416	2.36422	0.0546154	1.45411
gMAD-292	HC	55	Female		0.55574	0.717457	0.0229459	2.01589
gMAD-293	HC	79	Male	26	1.15668	2.75081	0.0534797	1.22176
gMAD-294	HC	54	Female	30	0.664954	2.32159	0.0106236	1.17249
gMAD-295	HC	58	Female	30	0.289998	0.988648	0.0106236	1.48852
gMAD-296	HC	54	Male	28	1.73399	3.49886	0.104013	0.907594
gMAD-297	HC	52	Female	30	0.367499	0.718962	0.0354051	1.46662
gMAD-302	HC	59	Female		0.240493	1.64848	0.0432222	0.83527
gMAD-303	HC	69	Female	29	1.43464	2.16905	0.0224457	1.17468
gMAD-304	HC	63	Female	30	2.21964	1.51826	0.036816	1.46999
gMAD-305	HC	60	Female	29	1.22834	1.5664	0.0205617	0.896491
gMAD-306	HC	66	Male		1.19825	2.22728	0.0750727	1.35568
gMAD-307	HC	76	Male	30	0.667859	2.76252	Na	0.979575
gMAD-308	HC	57	Female		0.191574	1.78059	0.0785878	1.27264
gMAD-309	HC	52	Female	29	0.377261	0.933974	0.0331175	0.969089
gMAD-310	HC	65	Male		0.675769	2.27063	0.0137952	1.90829
gMAD-311	HC	53	Male	30	0.347126	1.85422	0.103532	1.16231
gMAD-312	HC	65	Female	30	1.69046	2.16871	0.110218	1.75178
gMAD-313	HC	62	Female	29	1.01677	1.31438	0.0212784	1.17472
gMAD-314	HC	66	Female	29	1.46882	1.00978	Na	1.01945
gMAD-320	SCD	57	Male	26	0.611938	1.84295	0.107582	1.89725
gMAD-321	HC	57	Male	29	0.698653	1.77321	0.0374914	1.09891
gMAD-322	HC	77	Male		0.570866	1.07055	0.00945513	0.810427
gMAD-323	HC	55	Female	29	0.877316	2.12851	0.0917684	1.30957
gMAD-324	HC	72	Female	29	0.871082	1.63787	Na	1.66835
gMAD-325	HC	71	Female	28	0.436382	1.2617	0.0809296	1.12427
gMAD-326	HC	65	Female	29	0.770632	1.25249	0.0351915	0.66708
gMAD-327	HC	72	Female	29	0.631997	1.49897	0.0351915	0.589814
gMAD-328	HC	77	Male	26	0.486231	1.73818	0.0229459	1.06334
gMAD-329	HC	80	Female	29	0.822612	6.65078	0.00919933	1.51545

## Sheet: Metabolites Missing Data
Table S2. Metabolomics Data analysis and Missing values
Plasma metabolits- Missing in values					Plasma metabolits- Missing > = 50% in samples					Fecal metabolits- Missing in values
Metabolites	% Missing	Significance			Sample	Diagnosis				Metabolites	% Missing	Significance
9_HEPE	70.76	NA	Removed from the data		gMAD165	MCI	Removed from the data			AG_2_AG	0.39	NA
a_LEA	37.18	NA	Removed from the data		gMAD208	SCD	Removed from the data			11_12_DiHETrE	7.45	NA
10_HDoHE	20.82	NA			gMAD234	MCI	Removed from the data			14_15_DiHETrE	1.96	NA
11_HDoHE	9.29	NA			gMAD254	SCD	Removed from the data			15_HEPE	8.63	NA
13_HDoHE	1.49	NA			gMAD302	HC	Removed from the data			15_HETrE	1.57	NA
15_HEPE	13.38	NA								18_HEPE	0.39	NA
15_HETrE	4.09	NA								20_carboxy_LTB4	20.39	NA
5_HEPE	0.37	NA								20_HETE	0.78	NA
5_HETrE	7.81	NA								5_HEPE	2.75	NA
8_HETE	34.20	p = 0.02	Kept in the data							5_iPF2a_VI	7.84	NA
9_HETE	9.29	NA								7_HDoHE	29.41	NA
9_HOTrE	0.37	NA								8_9_DiHETrE	4.71	NA
GDCA	1.12	NA								8_HDoHE	0.78	NA
PGE2	28.62	NA								9_10_13_TriHOME	6.27	NA
8_HDoHE	17.84	NA								9_HEPE	20	NA
DHEA	0.37	NA								Cortisol	20.39	NA
GLCA	0.37	NA								GCA	9.02	NA
LCA_3S	0.74	NA								12_13_DiHODE	3.53	NA
TCDCA	0.37	NA								13_14dihydro_PGF2a	31.76	NA	Removed from the data
cLPA18.2	0.37	NA								8iso_13_14dihydro_15k_PGF2a	36.08	NA	Removed from the data
FA18.3_w3	0.37	NA								14_15_DiHETE	16.08	NA
LPS18.2	0.37	NA								17_18_DiHETE	18.43	NA
THDCA	0.37	NA								8iso_PGF2a	41.57	NA
7_HDoHE	0.74	NA								DEA	5.49	NA
8_HETrE	4.46	NA								FA18.3_w6	4.71	NA
CDCA	25.65	NA								EPEA	3.92	NA
GLCA	0.37	NA								10_HDoHE	9.41	NA
LEA	0.37	NA								12_HEPE	7.06	NA
20_HDoHE	21.93	NA								14_HDoHE	3.14	NA
DGLEA	13.38	NA								19_20_DiHDPA	5.49	NA
POEA	1.12	NA								5_HETE	3.14	NA
cLPA18.0	0.37	NA								8_HETrE	20.39	NA
FA18.3_w6	3.2	NA								9_12_13_TriHOME	4.31	NA
Choline	51.4	NA	Removed from the data							9_HETE	2.35	NA
										GUDCA	6.27	NA
										CDCA	48.24	NA	Removed from the data
										PGF2a	27.84	NA
										13_14dihydro_15k_PGF2a	2.75	NA
										13_HDoHE	22.35	NA
										FA20.3_w6	3.53	NA
										FA22.5_w3	1.18	NA
										iPF2a_IV	45.39	NA	Removed from the data
										AEA	2.75	NA
										FA20.3_w3	4.31	NA

## Sheet: Immunoassay comparison
Table S3. Non-Parametric Analysis of Plasma Proinflammatory Cytokine Levels Across Cognitive Impairment States vs. Healthy Controls
Cytokine	Kruskal-Wallis P-value	HC vs SCD P-value	HC vs MCI P-value	HC vs Dementia P-value
IL.6	0.012431	1	0.014678	0.301092
IL.8	0.01651	0.819106	0.008261	1
IL.1b	9.6e-05	0.402581	6.3e-05	0.08476
TNF.a	0.007204	0.167163	0.007388	1

## Sheet: Total abundance by Taxa
Table S4. The total abundance of various bacterial taxa in fecal samples from individuals with different cognitive impairment statuses.
ID	Kingdom	Phylum	Class	Order	Family	Genus	Species	Prevalence	TotalAbundance
d1d2824a959bbaf91a52ff511742c082	Bacteria	Actinobacteriota	Actinobacteria	Bifidobacteriales	Bifidobacteriaceae	Bifidobacterium	Unclassified Bifidobacterium	41	676
38b7580c13cf081c9f279006c2dc70b9	Bacteria	Actinobacteriota	Actinobacteria	Bifidobacteriales	Bifidobacteriaceae	Bifidobacterium	Unclassified Bifidobacterium	127	47979
41388070b02a7c162aa7245ce4812ebd	Bacteria	Actinobacteriota	Actinobacteria	Bifidobacteriales	Bifidobacteriaceae	Bifidobacterium	Unclassified Bifidobacterium	25	7797
f633cf95435defb67b3de0a9b69bb3cf	Bacteria	Actinobacteriota	Actinobacteria	Bifidobacteriales	Bifidobacteriaceae	Bifidobacterium	Unclassified Bifidobacterium	26	3273
c29919216bd6a6713038fd18691cc505	Bacteria	Actinobacteriota	Actinobacteria	Bifidobacteriales	Bifidobacteriaceae	Bifidobacterium	Unclassified Bifidobacterium	63	27680
37020b47521b3745084f867b8c1f7bc3	Bacteria	Actinobacteriota	Actinobacteria	Bifidobacteriales	Bifidobacteriaceae	Bifidobacterium	Unclassified Bifidobacterium	44	545
3f3a0eaeea9c0690b6ede1b17b4fd8ce	Bacteria	Actinobacteriota	Actinobacteria	Bifidobacteriales	Bifidobacteriaceae	Bifidobacterium	Unclassified Bifidobacterium	80	81015
4a7f867d55034fd3b2b4b28e0b1dda36	Bacteria	Actinobacteriota	Actinobacteria	Corynebacteriales	Nocardiaceae	Rhodococcus	Rhodococcus Rhodococcus_erythropolis	32	531
414ea75fb1462d10153c7bed625b4b99	Bacteria	Actinobacteriota	Coriobacteriia	Coriobacteriales	Eggerthellaceae	Slackia	Unclassified Slackia	64	7278
63ae69e5112e904373fa2c6a38d8a5b9	Bacteria	Actinobacteriota	Coriobacteriia	Coriobacteriales	Eggerthellaceae	uncultured	uncultured	50	5674
bd636d8da2dca9bb0b1aa1da7e88890d	Bacteria	Actinobacteriota	Coriobacteriia	Coriobacteriales	Coriobacteriales_Incertae_Sedis	uncultured	uncultured uncultured_bacterium	23	511
64cd0cec44c7015ce37e278c8c8a558c	Bacteria	Actinobacteriota	Coriobacteriia	Coriobacteriales	Coriobacteriales_Incertae_Sedis	uncultured	uncultured	43	1159
781430c159ecc011923a6d1e212e1a96	Bacteria	Actinobacteriota	Coriobacteriia	Coriobacteriales	Eggerthellaceae	Senegalimassilia	Senegalimassilia uncultured_bacterium	55	4593
134d27c5f6a976ed0421b8e0581d4696	Bacteria	Actinobacteriota	Coriobacteriia	Coriobacteriales	Eggerthellaceae	Enterorhabdus	Enterorhabdus uncultured_bacterium	23	1667
f12727fb1ec1d6579711f9bc0e9a43f0	Bacteria	Actinobacteriota	Coriobacteriia	Coriobacteriales	Eggerthellaceae	Enterorhabdus	Enterorhabdus uncultured_bacterium	22	1240
4d1e3b4391db561408e3768eb4a45e1b	Bacteria	Actinobacteriota	Coriobacteriia	Coriobacteriales	Eggerthellaceae	Unclassified Eggerthellaceae	Unclassified Eggerthellaceae	26	626
89f40e8549c8ce6a0e9b08036572f9f3	Bacteria	Actinobacteriota	Coriobacteriia	Coriobacteriales	Eggerthellaceae	Gordonibacter	Gordonibacter Gordonibacter_pamelaeae	36	779
06f4e7cdceb19af8b47855411e1692ac	Bacteria	Actinobacteriota	Coriobacteriia	Coriobacteriales	Eggerthellaceae	Eggerthella	Unclassified Eggerthella	46	2739
b17b0c708069207e114ebcf8946a7421	Bacteria	Actinobacteriota	Coriobacteriia	Coriobacteriales	Eggerthellaceae	Eggerthella	Eggerthella uncultured_bacterium	30	1344
b59a0c9ab4bde92f12b437e88febec96	Bacteria	Actinobacteriota	Coriobacteriia	Coriobacteriales	uncultured	uncultured	uncultured uncultured_bacterium	37	1501
15e05255b2aa8ee3524ca61eb207bb18	Bacteria	Actinobacteriota	Coriobacteriia	Coriobacteriales	Coriobacteriaceae	Collinsella	Collinsella uncultured_bacterium	163	86802
571d1a0b0be4207e7f8c8f772047a11f	Bacteria	Patescibacteria	Saccharimonadia	Saccharimonadales	Saccharimonadaceae	TM7x	TM7x uncultured_bacterium	52	500
643d606d30e0cd894df578b1a2f2a6b4	Bacteria	Bacteroidota	Bacteroidia	Bacteroidales	Prevotellaceae	Paraprevotella	Paraprevotella	31	5164
3d48874183df65f00f253cf68234e2ca	Bacteria	Bacteroidota	Bacteroidia	Bacteroidales	Prevotellaceae	Paraprevotella	Paraprevotella uncultured_organism	54	17466
ec6c9233b72090035eb87c6ff39a84a7	Bacteria	Bacteroidota	Bacteroidia	Bacteroidales	Bacteroidaceae	Bacteroides	Bacteroides uncultured_bacterium	29	33041
a79603bb90824ed6e253837fe96c6c49	Bacteria	Bacteroidota	Bacteroidia	Bacteroidales	Bacteroidaceae	Bacteroides	Bacteroides uncultured_bacterium	32	9574
1f0481c4fc1ddc5a118dd691b40a1670	Bacteria	Bacteroidota	Bacteroidia	Bacteroidales	Bacteroidaceae	Bacteroides	Bacteroides uncultured_bacterium	26	44666
3e93687b8cd83adb12e013fac46aab64	Bacteria	Bacteroidota	Bacteroidia	Bacteroidales	Bacteroidaceae	Bacteroides	Unclassified Bacteroides	31	7178
47d74904a190fe918c6eea86295320d2	Bacteria	Bacteroidota	Bacteroidia	Bacteroidales	Bacteroidaceae	Bacteroides	Unclassified Bacteroides	57	28447
4b9aa83dd2faf0fde6d55a983598efad	Bacteria	Bacteroidota	Bacteroidia	Bacteroidales	Bacteroidaceae	Bacteroides	Unclassified Bacteroides	65	31481
866ea1cc638e4ceb9195a8a6a1869754	Bacteria	Bacteroidota	Bacteroidia	Bacteroidales	Bacteroidaceae	Bacteroides	Unclassified Bacteroides	59	39218
b6635d67cb594473ddba9f8cfba5d13d	Bacteria	Bacteroidota	Bacteroidia	Bacteroidales	Bacteroidaceae	Bacteroides	Unclassified Bacteroides	139	155788
6251bd9ebf43fae466939ab366f6e547	Bacteria	Bacteroidota	Bacteroidia	Bacteroidales	Bacteroidaceae	Bacteroides	Unclassified Bacteroides	102	75916
d4d386b7d01baf327f6b43aa568cb9e7	Bacteria	Bacteroidota	Bacteroidia	Bacteroidales	Bacteroidaceae	Bacteroides	Unclassified Bacteroides	78	48314
b24ef5fe8c1ad555a6db6fb7800398d1	Bacteria	Bacteroidota	Bacteroidia	Bacteroidales	Bacteroidaceae	Bacteroides	Unclassified Bacteroides	67	807
4abaa483334092f021534a979086baeb	Bacteria	Bacteroidota	Bacteroidia	Bacteroidales	Bacteroidaceae	Bacteroides	Unclassified Bacteroides	128	239506
5859c644498bf396619fcca4ed014b8d	Bacteria	Bacteroidota	Bacteroidia	Bacteroidales	Bacteroidaceae	Bacteroides	Unclassified Bacteroides	31	4257
ce0837f50ab0a7abc73bddc82e8b55e6	Bacteria	Bacteroidota	Bacteroidia	Bacteroidales	Bacteroidaceae	Bacteroides	Unclassified Bacteroides	91	17504
7440aa816171ce9e81d9b67d2dda61c6	Bacteria	Bacteroidota	Bacteroidia	Bacteroidales	Bacteroidaceae	Bacteroides	Unclassified Bacteroides	129	31445
01ee9b2cf2da4ce04fcc4fae00a10d61	Bacteria	Bacteroidota	Bacteroidia	Bacteroidales	Bacteroidaceae	Bacteroides	Unclassified Bacteroides	23	1210
26547c96837ae7efcfa67fca0cc71140	Bacteria	Bacteroidota	Bacteroidia	Bacteroidales	Bacteroidaceae	Bacteroides	Bacteroides uncultured_organism	28	11712
47f3d645d96038371757074de1d8fb8d	Bacteria	Bacteroidota	Bacteroidia	Bacteroidales	Bacteroidaceae	Bacteroides	Bacteroides uncultured_organism	51	24770
d0b1452f06642387dfbae1381003946b	Bacteria	Bacteroidota	Bacteroidia	Bacteroidales	Bacteroidaceae	Bacteroides	Bacteroides	37	6306
7ce20dc0d050d5b02daef50d77765562	Bacteria	Bacteroidota	Bacteroidia	Bacteroidales	Bacteroidaceae	Bacteroides	Unclassified Bacteroides	43	7145
b0cce80cd5e1c78e70e026edb63a65f9	Bacteria	Bacteroidota	Bacteroidia	Bacteroidales	Bacteroidaceae	Bacteroides	Unclassified Bacteroides	33	4531
d2fe8c598bde9cc2b9d34a3f1e0303ca	Bacteria	Bacteroidota	Bacteroidia	Bacteroidales	Bacteroidaceae	Bacteroides	Unclassified Bacteroides	27	3380
51f7c8ee44363f94d016d6907b20aced	Bacteria	Bacteroidota	Bacteroidia	Bacteroidales	Bacteroidaceae	Bacteroides	Unclassified Bacteroides	69	14032
208134d9710bcf4724a053b364b131ae	Bacteria	Bacteroidota	Bacteroidia	Bacteroidales	Bacteroidaceae	Bacteroides	Unclassified Bacteroides	32	6527
0246885cf7157b74ba80daf1b827b996	Bacteria	Bacteroidota	Bacteroidia	Bacteroidales	Bacteroidaceae	Bacteroides	Unclassified Bacteroides	63	18788
155ace0850fc88498e3c881bc5252fcc	Bacteria	Bacteroidota	Bacteroidia	Bacteroidales	Bacteroidaceae	Bacteroides	Unclassified Bacteroides	28	2564
4605d889201db433d3f14059b1a137a7	Bacteria	Bacteroidota	Bacteroidia	Bacteroidales	Bacteroidaceae	Bacteroides	Bacteroides	23	6519
37453085adfe208e105f0236b407f59a	Bacteria	Bacteroidota	Bacteroidia	Bacteroidales	Bacteroidaceae	Bacteroides	Bacteroides	44	8940
572be56789b840dc21f0dfad380396b3	Bacteria	Bacteroidota	Bacteroidia	Bacteroidales	Bacteroidaceae	Bacteroides	Bacteroides	53	11538
9243bc95f3bb4eba8fabc522fa335a7f	Bacteria	Bacteroidota	Bacteroidia	Bacteroidales	Bacteroidaceae	Bacteroides	Bacteroides	77	25075
b74ab6944f5a7e98a99e29bcbea455c0	Bacteria	Bacteroidota	Bacteroidia	Bacteroidales	Bacteroidaceae	Bacteroides	Bacteroides	48	39319
f1681bcc5274382eaf70ad85491c837e	Bacteria	Bacteroidota	Bacteroidia	Bacteroidales	Bacteroidaceae	Bacteroides	Bacteroides	46	22386
7c1392372060c82f91782245f7b90595	Bacteria	Bacteroidota	Bacteroidia	Bacteroidales	Bacteroidaceae	Bacteroides	Bacteroides	45	10299
98fcc7e4135d41152d2db711de5c1255	Bacteria	Bacteroidota	Bacteroidia	Bacteroidales	Bacteroidaceae	Bacteroides	Bacteroides	132	106373
70d55baf78e9ac4d0babeac5dcbae5c2	Bacteria	Bacteroidota	Bacteroidia	Bacteroidales	Bacteroidaceae	Bacteroides	Bacteroides	155	110077
77087c966bd1f46d43d2c4913475bc98	Bacteria	Bacteroidota	Bacteroidia	Bacteroidales	Bacteroidaceae	Bacteroides	Bacteroides	35	10287
87e78246820b532cd7477daab3b52ad9	Bacteria	Bacteroidota	Bacteroidia	Bacteroidales	Bacteroidaceae	Bacteroides	Bacteroides	43	25694
463ccc4044935acfa08235ade550557e	Bacteria	Bacteroidota	Bacteroidia	Bacteroidales	Bacteroidaceae	Bacteroides	Unclassified Bacteroides	52	22137
632f712701a6269e41c3ee600d0f3791	Bacteria	Bacteroidota	Bacteroidia	Bacteroidales	Bacteroidaceae	Bacteroides	Unclassified Bacteroides	37	13207
070175299e62656222c1900a4edcc5ee	Bacteria	Bacteroidota	Bacteroidia	Bacteroidales	Bacteroidaceae	Bacteroides	Bacteroides	107	43162
a8eb3e86e896febff5f3e223f84ba94b	Bacteria	Bacteroidota	Bacteroidia	Bacteroidales	Tannerellaceae			50	4738
4d6fe682a4dd9aad8decfab830a193e0	Bacteria	Bacteroidota	Bacteroidia	Bacteroidales	Tannerellaceae	Parabacteroides	Parabacteroides	147	42353
218f40f443caf002f5ad5aa59ee08859	Bacteria	Bacteroidota	Bacteroidia	Bacteroidales	Tannerellaceae	Parabacteroides	Unclassified Parabacteroides	43	2498
4cc835d67b5ea24fc22433a160b251c7	Bacteria	Bacteroidota	Bacteroidia	Bacteroidales	Tannerellaceae	Parabacteroides	Unclassified Parabacteroides	33	2222
8d83490106a0b4ac9bae742775c3cb6c	Bacteria	Bacteroidota	Bacteroidia	Bacteroidales	Tannerellaceae	Parabacteroides	Parabacteroides uncultured_organism	27	2822
fd17abff9540ff5eac53f965859c4883	Bacteria	Bacteroidota	Bacteroidia	Bacteroidales	Tannerellaceae	Parabacteroides	Parabacteroides uncultured_organism	25	1596
09319ac323f77f615ddb75ed744ac20e	Bacteria	Bacteroidota	Bacteroidia	Bacteroidales	Tannerellaceae	Parabacteroides	Unclassified Parabacteroides	22	493
990ca7dc83ec1f7499b25325f985cce0	Bacteria	Bacteroidota	Bacteroidia	Bacteroidales	Tannerellaceae	Parabacteroides	Unclassified Parabacteroides	40	9256
e5225d9ad60cd54861511a228f4809fd	Bacteria	Bacteroidota	Bacteroidia	Bacteroidales	Tannerellaceae	Parabacteroides	Unclassified Parabacteroides	73	10244
848a92251d7b3b0ff99e21767f30b71e	Bacteria	Bacteroidota	Bacteroidia	Flavobacteriales	Flavobacteriaceae	uncultured	uncultured gut_metagenome	33	1405
88ce3ea968ac0ee497e2f66002707243	Bacteria	Bacteroidota	Bacteroidia	Bacteroidales	Barnesiellaceae	Coprobacter	Coprobacter	42	853
53f976e60f93b527ffa62fbe48254d53	Bacteria	Bacteroidota	Bacteroidia	Bacteroidales	Barnesiellaceae	Barnesiella	Barnesiella uncultured_organism	22	5044
6343c15ef6a0b28bb8d019ebbcd0a55a	Bacteria	Bacteroidota	Bacteroidia	Bacteroidales	Barnesiellaceae	Barnesiella	Unclassified Barnesiella	32	14372
39ad3267db6e7e83e902b055e87c8b31	Bacteria	Bacteroidota	Bacteroidia	Bacteroidales	Barnesiellaceae	Barnesiella	Unclassified Barnesiella	26	7627
3b299fbe01dee5fffafb39ed55fd3e78	Bacteria	Bacteroidota	Bacteroidia	Bacteroidales	Barnesiellaceae	uncultured	uncultured uncultured_bacterium	44	2149
804d6df5289cd38caefc0812bff932c1	Bacteria	Bacteroidota	Bacteroidia	Bacteroidales	Barnesiellaceae	Coprobacter	Coprobacter uncultured_organism	46	2713
f4fd4d5136d00b6ba8b67030e932e2be	Bacteria	Bacteroidota	Bacteroidia	Bacteroidales	Marinifilaceae	Butyricimonas	Butyricimonas	34	1392
98bc1817f2d95a25154fc5c93a75427a	Bacteria	Bacteroidota	Bacteroidia	Bacteroidales	Marinifilaceae	Butyricimonas	Butyricimonas uncultured_organism	24	999
3a71e9a054fdfb756bfc1881602b808d	Bacteria	Bacteroidota	Bacteroidia	Bacteroidales	Marinifilaceae	Odoribacter	Unclassified Odoribacter	102	6220
a43ac195ae760513c79622ac9ac6ff2d	Bacteria	Bacteroidota	Bacteroidia	Bacteroidales	Marinifilaceae	Odoribacter	Odoribacter uncultured_bacterium	121	9378
ca60f9527111263bca48622331f2b3f6	Bacteria	Bacteroidota	Bacteroidia	Bacteroidales	Rikenellaceae	Alistipes	Alistipes uncultured_Alistipes	142	52871
520887a54cc76670a5f7f2e64a8a651b	Bacteria	Bacteroidota	Bacteroidia	Bacteroidales	Rikenellaceae	Alistipes	Alistipes	74	9919
08b9e507c004c725c3b8a0c04bb4a7e4	Bacteria	Bacteroidota	Bacteroidia	Bacteroidales	Rikenellaceae	Alistipes	Alistipes	29	442
31c40d225eae3bc052fe740ad5a2d893	Bacteria	Bacteroidota	Bacteroidia	Bacteroidales	Rikenellaceae	Alistipes	Alistipes	30	1816
44cae38ace30f54ee81cc5c5b2ce47eb	Bacteria	Bacteroidota	Bacteroidia	Bacteroidales	Rikenellaceae	Alistipes	Alistipes	75	11063
d08356dd9f482bb52a98464042add8e1	Bacteria	Bacteroidota	Bacteroidia	Bacteroidales	Rikenellaceae	Alistipes	Alistipes	63	10015
f00e27c6aadae91c727863f9902e95b2	Bacteria	Bacteroidota	Bacteroidia	Bacteroidales	Rikenellaceae	Alistipes	Unclassified Alistipes	25	15425
535ca2f9c39956853b755d1c1b464606	Bacteria	Bacteroidota	Bacteroidia	Bacteroidales	Rikenellaceae	Alistipes	Alistipes	29	2622
224d266b147588a000917723c0268775	Bacteria	Bacteroidota	Bacteroidia	Bacteroidales	Rikenellaceae	Alistipes	Alistipes Alistipes_sp.	124	53085
fef4a37f1f4d24a6c91f5caf8fbaa33d	Bacteria	Bacteroidota	Bacteroidia	Bacteroidales	Rikenellaceae	Alistipes	Alistipes	120	7942
d6ffa1d6c291adcfd52e5d567fa50084	Bacteria	Bacteroidota	Bacteroidia	Bacteroidales	Rikenellaceae	Alistipes	Alistipes	24	1917
af3909edeceab197f554e240fe97af83	Bacteria	Bacteroidota	Bacteroidia	Bacteroidales	Rikenellaceae	Alistipes	Alistipes Alistipes_inops	65	13739
0bf0743fbbcffbbcebe02a5d565231ef	Bacteria	Bacteroidota	Bacteroidia	Bacteroidales	Rikenellaceae	Alistipes	Alistipes unidentified	63	1572
d64a5968156590b9375f089ba997d807	Bacteria	Bacteroidota	Bacteroidia	Bacteroidales	Rikenellaceae	Alistipes	Alistipes	50	2155
5207023275b891ef37f87a0ec090c4c0	Bacteria	Bacteroidota	Bacteroidia	Bacteroidales	Rikenellaceae	Alistipes	Alistipes	23	966
9037a8807f265f6926427153c9f6f6f8	Bacteria	Bacteroidota	Bacteroidia	Bacteroidales	Rikenellaceae	Alistipes	Alistipes	69	3163
dfa833b266bd2993b86feab3617b34c3	Bacteria	Verrucomicrobiota	Verrucomicrobiae	Verrucomicrobiales	Akkermansiaceae	Akkermansia	Unclassified Akkermansia	105	371703
df5c1ef25ab497ab767dcbb6be082f83	Bacteria	Verrucomicrobiota	Verrucomicrobiae	Verrucomicrobiales	Akkermansiaceae	Akkermansia	Akkermansia uncultured_bacterium	29	121007
26639d9f66c6c2106996b1c162605ff8	Archaea	Euryarchaeota	Methanobacteria	Methanobacteriales	Methanobacteriaceae	Methanobrevibacter	Unclassified Methanobrevibacter	71	4719
33f8f3624007a60162a5ca4d9940506c	Bacteria	Proteobacteria	Alphaproteobacteria	Sphingomonadales	Sphingomonadaceae	Sphingomonas	Unclassified Sphingomonas	26	467
08e91014e3d9c1c1329d013f141cd5bd	Bacteria	Proteobacteria	Alphaproteobacteria	Rhodospirillales	uncultured	uncultured	uncultured gut_metagenome	24	1827
47d12ada7044a2a12b1695782ac82f58	Bacteria	Proteobacteria	Alphaproteobacteria	Rhodospirillales	uncultured	uncultured	uncultured	38	7279
1667bf727ec7f933a7e70d3c13396fc3	Bacteria	Proteobacteria	Alphaproteobacteria	Rhodospirillales	uncultured	uncultured	uncultured Azospirillum_sp.	33	2820
a0d65b09727273e1349cbd2566ce2f63	Bacteria	Proteobacteria	Alphaproteobacteria	Rhodospirillales	uncultured	uncultured	Unclassified uncultured	33	5635
98a69380a87e0890b1f64138fa1e4f06	Bacteria	Proteobacteria	Gammaproteobacteria	Burkholderiales	Sutterellaceae	Parasutterella	Parasutterella uncultured_organism	35	4139
0eebf22536faa70d10968eb4972b2736	Bacteria	Proteobacteria	Gammaproteobacteria	Burkholderiales	Sutterellaceae	Parasutterella	Parasutterella uncultured_organism	89	13651
a8f3507ee57026a970e37ec26a53554f	Bacteria	Proteobacteria	Gammaproteobacteria	Burkholderiales	Sutterellaceae	Parasutterella	Parasutterella uncultured_organism	23	6502
f684347f6c1a5dcf941c4c17be9dfb8d	Bacteria	Proteobacteria	Gammaproteobacteria	Burkholderiales	Sutterellaceae	Sutterella	Unclassified Sutterella	47	4808
dfc82561fb6ae5e03d37d5250f700a6b	Bacteria	Proteobacteria	Gammaproteobacteria	Burkholderiales	Sutterellaceae	Sutterella	Sutterella uncultured_bacterium	27	4298
07c3160551922faa7be5740ea3adc189	Bacteria	Proteobacteria	Gammaproteobacteria	Burkholderiales	Burkholderiaceae	Ralstonia	Unclassified Ralstonia	33	668
ffc36e27c82042664a16bcd4d380b286	Bacteria	Proteobacteria	Gammaproteobacteria	Enterobacterales	Enterobacteriaceae	Escherichia-Shigella	Unclassified Escherichia-Shigella	157	197889
e2f6a531bc64c892b56a06d2aed991f7	Bacteria	Proteobacteria	Gammaproteobacteria	Enterobacterales	Enterobacteriaceae	Escherichia-Shigella	Unclassified Escherichia-Shigella	26	12468
0b9d6ae30698fe3144a187eaaafdaef8	Bacteria	Desulfobacterota	Desulfovibrionia	Desulfovibrionales	Desulfovibrionaceae	Bilophila	Bilophila	119	8370
b8920d08746c81c9f86f2cdcf65ef81d	Bacteria	Desulfobacterota	Desulfovibrionia	Desulfovibrionales	Desulfovibrionaceae	uncultured	Unclassified uncultured	27	362
fa6956a33481d21382e3814e8f144ef6	Bacteria	Desulfobacterota	Desulfovibrionia	Desulfovibrionales	Desulfovibrionaceae	Desulfovibrio	Unclassified Desulfovibrio	29	4058
b82f747fe02f9a5e163a2fa72f7644ac	Bacteria	Verrucomicrobiota	Lentisphaeria	Victivallales	Victivallaceae	Victivallis	Victivallis	53	2991
a0d853521e663468282cd6b14f1d50bb	Bacteria	Firmicutes	Bacilli	Acholeplasmatales	Acholeplasmataceae	Anaeroplasma	Anaeroplasma uncultured_bacterium	27	7967
84d3aa3cef3eefd518d6d396b065a951	Bacteria	Firmicutes	Bacilli	Erysipelotrichales	Erysipelatoclostridiaceae	Erysipelatoclostridium	Erysipelatoclostridium	56	9583
16684adccf4a4d35facc56a79870aaa9	Bacteria	Firmicutes	Bacilli	Erysipelotrichales	Erysipelatoclostridiaceae	Erysipelatoclostridium	Erysipelatoclostridium	56	13663
e7a4da69235b46585fb4de0679ea016b	Bacteria	Firmicutes	Bacilli	Erysipelotrichales	Erysipelatoclostridiaceae	Erysipelatoclostridium	Erysipelatoclostridium	62	5629
c5be3cbb0c4c3ad43d1c9902233d0993	Bacteria	Firmicutes	Bacilli	Erysipelotrichales	Erysipelatoclostridiaceae	Erysipelotrichaceae_UCG-003	Unclassified Erysipelotrichaceae_UCG-003	163	117146
cd33343b747cb20a2c7f908be741c159	Bacteria	Firmicutes	Bacilli	Erysipelotrichales	Erysipelatoclostridiaceae	Erysipelotrichaceae_UCG-003	Unclassified Erysipelotrichaceae_UCG-003	51	10074
b52cd8c186d511e8e4bad72d8bfbf0ed	Bacteria	Firmicutes	Bacilli	Erysipelotrichales	Erysipelatoclostridiaceae	Coprobacillus	Coprobacillus uncultured_bacterium	48	5420
9352e570a182123f48d92df829d0fcf0	Bacteria	Firmicutes	Bacilli	Erysipelotrichales	Erysipelatoclostridiaceae	Catenibacterium	Catenibacterium uncultured_bacterium	24	21588
ad52bbef279fc1fe7a3ca1c4b1fb9710	Bacteria	Firmicutes	Bacilli	Erysipelotrichales	Erysipelotrichaceae	Holdemanella	Holdemanella uncultured_bacterium	29	20915
39d3a9248242921d54064db2b8d3c655	Bacteria	Firmicutes	Bacilli	Erysipelotrichales	Erysipelotrichaceae	uncultured	uncultured	24	1435
7a1a7d3362a2f4e3bb2b0f088b9a6b84	Bacteria	Firmicutes	Bacilli	Erysipelotrichales	Erysipelotrichaceae	[Clostridium]_innocuum_group	[Clostridium]_innocuum_group uncultured_bacterium	38	674
4ec189ed638989a4944b01ddff111968	Bacteria	Firmicutes	Bacilli	Erysipelotrichales	Erysipelotrichaceae	Dielma	Dielma	27	536
9e853c417d84ab965afb5b7b73591048	Bacteria	Firmicutes	Bacilli	Erysipelotrichales	Erysipelotrichaceae	Holdemania	Holdemania	42	975
11ab9631d9670c69d52bdaa9ae52a696	Bacteria	Firmicutes	Bacilli	Erysipelotrichales	Erysipelotrichaceae	Holdemania	Holdemania	41	1022
1fb6da3053c51de1ce8b5b8d754bbd6c	Bacteria	Firmicutes	Bacilli	Erysipelotrichales	Erysipelotrichaceae	Holdemania	Holdemania	65	1305
90e9bc60e823aba36dffc54fe72c51e1	Bacteria	Cyanobacteria	Vampirivibrionia	Gastranaerophilales	Gastranaerophilales	Gastranaerophilales	Gastranaerophilales	60	3976
5fd2d1c29329f13af163b09b5c2d1853	Bacteria	Synergistota	Synergistia	Synergistales	Synergistaceae	Cloacibacillus	Cloacibacillus	22	1443
57339de5c8b87df1e1c2245bb19d8b51	Bacteria	Firmicutes	Clostridia	Christensenellales	Christensenellaceae	Christensenellaceae_R-7_group	Christensenellaceae_R-7_group metagenome	45	812
d38d81ff0ca1e04f92d2e860ac36f48b	Bacteria	Firmicutes	Clostridia	Peptococcales	Peptococcaceae	Peptococcus	Peptococcus uncultured_bacterium	29	587
e7d012288046ac61745f8e83d0386331	Bacteria	Firmicutes	Incertae_Sedis	DTU014	DTU014	DTU014	DTU014 unidentified	43	1121
20913612f7b9c432e4a1ab21ab4b6104	Bacteria	Firmicutes	Negativicutes	Acidaminococcales	Acidaminococcaceae	Phascolarctobacterium	Unclassified Phascolarctobacterium	29	21205
fb7a1c0b3625f00ee42dbfcbaa001f12	Bacteria	Firmicutes	Negativicutes	Acidaminococcales	Acidaminococcaceae	Phascolarctobacterium	Unclassified Phascolarctobacterium	81	84143
0233b33757204d57cff44985d94f90e0	Bacteria	Firmicutes	Negativicutes	Acidaminococcales	Acidaminococcaceae	Phascolarctobacterium	Phascolarctobacterium	26	16284
55ae36374045b6a58fdc9c11936be5cc	Bacteria	Firmicutes	Negativicutes	Veillonellales-Selenomonadales	Veillonellaceae	Veillonella	Veillonella	28	3134
5c7cd4afe047a1fa454b6a815a951c2f	Bacteria	Firmicutes	Negativicutes	Veillonellales-Selenomonadales	Veillonellaceae	Veillonella	Veillonella	26	1975
d6403e5b4389d1c8f2e1c218c0a59134	Bacteria	Firmicutes	Negativicutes	Veillonellales-Selenomonadales	Veillonellaceae	Veillonella	Veillonella	33	5011
24522f7485582e07564aed7c426af59d	Bacteria	Firmicutes	Negativicutes	Veillonellales-Selenomonadales	Veillonellaceae	Veillonella	Veillonella	53	7793
35fd41579b5eec27ec14c400c586c480	Bacteria	Firmicutes	Negativicutes	Veillonellales-Selenomonadales	Veillonellaceae	Dialister	Unclassified Dialister	47	56413
4a5d2a184f229de74e17565e4c13a7d9	Bacteria	Firmicutes	Negativicutes	Veillonellales-Selenomonadales	Veillonellaceae	Dialister	Dialister	22	22857
e74a7d4ca3e5997218bff91b667c48ff	Bacteria	Firmicutes	Clostridia	Peptococcales	Peptococcaceae	uncultured	uncultured uncultured_bacterium	37	601
cafe3e1470fa41376f7a69ccd3920984	Bacteria	Firmicutes	Clostridia	Peptostreptococcales-Tissierellales	Anaerovoracaceae	[Eubacterium]_brachy_group	[Eubacterium]_brachy_group uncultured_bacterium	23	200
7842a433c5c0271371dba64a011c2d4b	Bacteria	Firmicutes	Clostridia	Peptostreptococcales-Tissierellales	Anaerovoracaceae	Family_XIII_UCG-001	Family_XIII_UCG-001 uncultured_bacterium	84	2471
8f6cab269b0e9c75fb86b4e1f1046fbd	Bacteria	Firmicutes	Clostridia	Peptostreptococcales-Tissierellales	Anaerovoracaceae	Family_XIII_UCG-001	Family_XIII_UCG-001 uncultured_bacterium	46	1986
b3d9e1f59bd4584a0601d913f3e153ff	Bacteria	Firmicutes	Clostridia	Peptostreptococcales-Tissierellales	Anaerovoracaceae	Family_XIII_AD3011_group	Unclassified Family_XIII_AD3011_group	50	1129
9a848bfb8d716d0f367988197125ad48	Bacteria	Firmicutes	Clostridia	Peptostreptococcales-Tissierellales	Anaerovoracaceae	Family_XIII_AD3011_group	Family_XIII_AD3011_group	49	2016
b0553a7cf3e72573824b0dacf2747ae5	Bacteria	Firmicutes	Clostridia	Peptostreptococcales-Tissierellales	Anaerovoracaceae	Family_XIII_AD3011_group	Family_XIII_AD3011_group uncultured_bacterium	58	1199
cb35c632053e8bf45078a2be22feb8b5	Bacteria	Firmicutes	Clostridia	Peptostreptococcales-Tissierellales	Anaerovoracaceae	Family_XIII_AD3011_group	Unclassified Family_XIII_AD3011_group	47	976
7a8f41c3a9a6f508cdc984f223a93e28	Bacteria	Firmicutes	Clostridia	Peptostreptococcales-Tissierellales	Anaerovoracaceae	Family_XIII_AD3011_group	Family_XIII_AD3011_group uncultured_organism	66	3412
ea71fbd003e568746076319c7272ef51	Bacteria	Firmicutes	Clostridia	Peptostreptococcales-Tissierellales	Anaerovoracaceae	Family_XIII_AD3011_group	Family_XIII_AD3011_group uncultured_organism	22	767
39c3dbb000ad894b5d877d01903326b8	Bacteria	Firmicutes	Clostridia	Peptostreptococcales-Tissierellales	Anaerovoracaceae	Unclassified Anaerovoracaceae	Unclassified Anaerovoracaceae	45	506
df3d6113f855e22f2a6d44e60f01baa7	Bacteria	Firmicutes	Clostridia	Peptostreptococcales-Tissierellales	Peptostreptococcaceae	Romboutsia	Unclassified Romboutsia	133	11814
9960b20e17a6ebd5bf31b249c3503956	Bacteria	Firmicutes	Clostridia	Peptostreptococcales-Tissierellales	Peptostreptococcaceae	Terrisporobacter	Unclassified Terrisporobacter	35	2310
9eaff8c3aca7b74962decea682803d9c	Bacteria	Firmicutes	Clostridia	Peptostreptococcales-Tissierellales	Peptostreptococcaceae			94	26061
7bbd42619a8874e3ad59ada1714da878	Bacteria	Firmicutes	Clostridia	Christensenellales	Christensenellaceae	uncultured	uncultured uncultured_bacterium	45	677
09dd295492995b979a79e38ed5ac6252	Bacteria	Firmicutes	Clostridia	Christensenellales	Christensenellaceae	uncultured	uncultured uncultured_bacterium	43	585
a811fb6074cf502cd952c8454231703c	Bacteria	Firmicutes	Clostridia	Christensenellales	Christensenellaceae	uncultured	uncultured uncultured_bacterium	24	316
d6d70ee8797863743fabbeb5a35dd21d	Bacteria	Firmicutes	Clostridia	Christensenellales	Christensenellaceae	Christensenellaceae_R-7_group	Christensenellaceae_R-7_group uncultured_organism	91	29420
307b5e0daacd3881e17c17ee80692684	Bacteria	Firmicutes	Clostridia	Christensenellales	Christensenellaceae	Christensenellaceae_R-7_group	Christensenellaceae_R-7_group iron-reducing_bacterium	29	2825
7fd6a8fd06f07f444172e3789e19d84a	Bacteria	Firmicutes	Clostridia	Christensenellales	Christensenellaceae	Christensenellaceae_R-7_group	Christensenellaceae_R-7_group uncultured_spirochete	40	12173
9a3da67ac619dbb007fa6f5225832fe0	Bacteria	Firmicutes	Clostridia	Christensenellales	Christensenellaceae	Christensenellaceae_R-7_group	Unclassified Christensenellaceae_R-7_group	97	23164
ff17b46437971a5b9fcdf32568a65895	Bacteria	Firmicutes	Clostridia	Christensenellales	Christensenellaceae	Christensenellaceae_R-7_group	Christensenellaceae_R-7_group bacterium_YE57	32	2396
6cd83296da7a5831c726a6289461e8d2	Bacteria	Firmicutes	Clostridia	Christensenellales	Christensenellaceae	Christensenellaceae_R-7_group	Christensenellaceae_R-7_group bacterium_YE57	70	2544
fb2e43a3fe8a2da6f9832efdaa5b412e	Bacteria	Firmicutes	Clostridia	Christensenellales	Christensenellaceae	Christensenellaceae_R-7_group	Unclassified Christensenellaceae_R-7_group	64	7148
45a44824c4535a0dd0a7f4e18a5aa25d	Bacteria	Firmicutes	Clostridia	Christensenellales	Christensenellaceae	Christensenellaceae_R-7_group	Unclassified Christensenellaceae_R-7_group	69	3927
f7035cbf3dd378172a24fb9ce26588b3	Bacteria	Firmicutes	Clostridia	Christensenellales	Christensenellaceae	Christensenellaceae_R-7_group	Unclassified Christensenellaceae_R-7_group	75	32889
b03de8408f8ac47026e0a3f8ed1bf79a	Bacteria	Firmicutes	Clostridia	Christensenellales	Christensenellaceae	Christensenellaceae_R-7_group	Unclassified Christensenellaceae_R-7_group	91	62600
386f486ad8374e0a0073cc40f5f7c306	Bacteria	Firmicutes	Clostridia	Christensenellales	Christensenellaceae	Christensenellaceae_R-7_group	Unclassified Christensenellaceae_R-7_group	50	1520
e14873c10af4c3fb7a068f0d96a98f23	Bacteria	Firmicutes	Clostridia	Christensenellales	Christensenellaceae	Christensenellaceae_R-7_group	Unclassified Christensenellaceae_R-7_group	54	1616
c39cea2193e0d56af9669a1b2d5c21be	Bacteria	Firmicutes	Clostridia	Christensenellales	Christensenellaceae	Christensenellaceae_R-7_group	Christensenellaceae_R-7_group uncultured_prokaryote	113	17743
da7125b25a294757ee6c5e4909a181c1	Bacteria	Firmicutes	Clostridia	Christensenellales	Christensenellaceae	Christensenellaceae_R-7_group	Christensenellaceae_R-7_group uncultured_prokaryote	59	9739
f4fe0e47974a9b84979bff3ece1fd127	Bacteria	Firmicutes	Clostridia	Christensenellales	Christensenellaceae	Christensenellaceae_R-7_group	Unclassified Christensenellaceae_R-7_group	41	1826
f69fa508229958259a9b6e159a1dd55c	Bacteria	Firmicutes	Clostridia	Christensenellales	Christensenellaceae	Christensenellaceae_R-7_group	Christensenellaceae_R-7_group uncultured_bacterium	42	1261
0fe68e214920b4453dd8f1eff9705fd0	Bacteria	Firmicutes	Clostridia	Christensenellales	Christensenellaceae	Christensenellaceae_R-7_group	Unclassified Christensenellaceae_R-7_group	32	902
a9cc74415d7101475501b5e6ebafcdb0	Bacteria	Firmicutes	Clostridia	Christensenellales	Christensenellaceae	Christensenellaceae_R-7_group	Christensenellaceae_R-7_group uncultured_bacterium	28	1194
084691dd0c1424493e0d1464db4195f2	Bacteria	Firmicutes	Clostridia	Clostridia_vadinBB60_group	Clostridia_vadinBB60_group	Clostridia_vadinBB60_group	Unclassified Clostridia_vadinBB60_group	32	373
6290f5954d13d9afa06a5032624bb60d	Bacteria	Firmicutes	Clostridia	Christensenellales	Christensenellaceae	uncultured	uncultured	29	431
e4cd8e09dbde32eab75a5a428425260d	Bacteria	Firmicutes	Clostridia	Clostridia_vadinBB60_group	Clostridia_vadinBB60_group	Clostridia_vadinBB60_group	Clostridia_vadinBB60_group uncultured_organism	32	1578
63c5fd07540df2fb6d7e415b11c0eded	Bacteria	Firmicutes	Clostridia	Christensenellales	Christensenellaceae	Christensenellaceae_R-7_group	Christensenellaceae_R-7_group uncultured_bacterium	67	885
a82bde64cdb916106ef6cbaa710f7afc	Bacteria	Firmicutes	Clostridia	Unclassified Clostridia	Unclassified Clostridia	Unclassified Clostridia	Unclassified Clostridia	89	1291
42ac7edd93735a804e5f964322ab7891	Bacteria	Firmicutes	Clostridia	Unclassified Clostridia	Unclassified Clostridia	Unclassified Clostridia	Unclassified Clostridia	31	242
d16a4faef202f2f76497bdd5a6f454b7	Bacteria	Firmicutes	Clostridia	Oscillospirales	uncultured	uncultured	Unclassified uncultured	25	515
87ea4f0d927d38b3da0ca946a0d684ce	Bacteria	Firmicutes	Clostridia	Oscillospirales	UCG-011	UCG-011	UCG-011 uncultured_bacterium	24	436
77c40f52ef7968ba8fa93eb2000a051a	Bacteria	Firmicutes	Clostridia	Oscillospirales	UCG-010	UCG-010	UCG-010 gut_metagenome	33	2120
4a5a57fbc4e868475b2ff4d45e8d1642	Bacteria	Firmicutes	Clostridia	Oscillospirales	UCG-010	UCG-010	Unclassified UCG-010	34	503
4608cf2aa614ad44e2e4c90e5145221e	Bacteria	Firmicutes	Clostridia	Monoglobales	Monoglobaceae	Monoglobus	Monoglobus	192	60820
d21a6953c570cdadf948cba94fbcc4b1	Bacteria	Firmicutes	Clostridia	Monoglobales	Monoglobaceae	Monoglobus	Monoglobus uncultured_bacterium	23	1071
2a8739a0f5b7d36d8a8751e7a3a4f7b2	Bacteria	Firmicutes	Clostridia	Oscillospirales	Butyricicoccaceae	UCG-009	UCG-009	50	1143
762c20336116b7b3237d0c9ecadb8759	Bacteria	Firmicutes	Clostridia	Oscillospirales	Butyricicoccaceae			48	2956
42ca8b20049c4f5817825f5eabd2ec00	Bacteria	Firmicutes	Clostridia	Oscillospirales	Butyricicoccaceae	Butyricicoccus	Butyricicoccus	26	479
e14a5c997859255bee8e9ba82e7c0f74	Bacteria	Firmicutes	Clostridia	Oscillospirales	Butyricicoccaceae	Butyricicoccus	Butyricicoccus uncultured_bacterium	39	4235
62c336937d9c98f93521f014e1f21a63	Bacteria	Firmicutes	Clostridia	Oscillospirales	Butyricicoccaceae	Butyricicoccus	Unclassified Butyricicoccus	87	13214
da8b26f82eb70e299518e149ae85f3d9	Bacteria	Firmicutes	Clostridia	Oscillospirales	Butyricicoccaceae	Butyricicoccus	Unclassified Butyricicoccus	150	30234
e6f9cdf88e8366c018076ab8edbdd223	Bacteria	Firmicutes	Clostridia	Oscillospirales	Butyricicoccaceae	Butyricicoccus	Unclassified Butyricicoccus	26	2099
5f0a87fd94e5eab13b32c351d9ccc59d	Bacteria	Firmicutes	Clostridia	Oscillospirales	Butyricicoccaceae	Butyricicoccus	Butyricicoccus uncultured_bacterium	57	9753
16a32f028dd2cc5d730154539ce59a4d	Bacteria	Firmicutes	Clostridia	Oscillospirales	Butyricicoccaceae	Butyricicoccus	Butyricicoccus uncultured_bacterium	29	3692
18efcaa46f91704bb6ea1f2c915ed1a2	Bacteria	Firmicutes	Clostridia	Oscillospirales	Oscillospiraceae	NK4A214_group	NK4A214_group uncultured_bacterium	29	2635
6c7b50075598142df95c7d7de8abb565	Bacteria	Firmicutes	Clostridia	Oscillospirales	Oscillospiraceae	NK4A214_group	Unclassified NK4A214_group	43	4230
56490c15c9b0fdcccb01063f1052cfa3	Bacteria	Firmicutes	Clostridia	Oscillospirales	Oscillospiraceae	NK4A214_group	Unclassified NK4A214_group	63	7847
d331c54836ce2164d5d51154f369d9a4	Bacteria	Firmicutes	Clostridia	Oscillospirales	Oscillospiraceae	NK4A214_group	Unclassified NK4A214_group	83	26778
64b22677140c7b84225f980f4e1016d0	Bacteria	Firmicutes	Clostridia	Oscillospirales	Oscillospiraceae	NK4A214_group	Unclassified NK4A214_group	62	17953
d4b9487f80a46f105daa14816456c5f6	Bacteria	Firmicutes	Clostridia	Oscillospirales	Oscillospiraceae	NK4A214_group	Unclassified NK4A214_group	111	47203
311fcd46fd720fc7495e3e6c970cdf3d	Bacteria	Firmicutes	Clostridia	Oscillospirales	Oscillospiraceae	NK4A214_group	Unclassified NK4A214_group	43	8479
7451bd049f3440009afa6ced39fd8ef7	Bacteria	Firmicutes	Clostridia	Oscillospirales	Oscillospiraceae	NK4A214_group	NK4A214_group	29	2521
37132fca7c4b6ce7b4c34abfa0261664	Bacteria	Firmicutes	Clostridia	Oscillospirales	Oscillospiraceae	Papillibacter	Papillibacter uncultured_bacterium	28	322
17bc8dc70416380ec8059216045f717b	Bacteria	Firmicutes	Clostridia	Oscillospirales	Oscillospiraceae	UCG-005	UCG-005 uncultured_rumen	84	2472
916b4053fd26e18a6c7fc63635cbe5e8	Bacteria	Firmicutes	Clostridia	Oscillospirales	Oscillospiraceae	UCG-005	UCG-005	63	13634
3fd0c1aebeadfd9c4f8a66a6680b310f	Bacteria	Firmicutes	Clostridia	Oscillospirales	Oscillospiraceae	UCG-005	UCG-005	107	20595
4f0b90e6e2750e21667cb1066d709dc7	Bacteria	Firmicutes	Clostridia	Oscillospirales	Oscillospiraceae	UCG-005	Unclassified UCG-005	40	4899
d5d977abb40d21dd360b1712ae9b839a	Bacteria	Firmicutes	Clostridia	Oscillospirales	Oscillospiraceae	UCG-005	UCG-005	45	6211
342dc88f9759a222577b4242cdd5f1d3	Bacteria	Firmicutes	Clostridia	Oscillospirales	Oscillospiraceae	UCG-005	UCG-005 uncultured_bacterium	31	1035
1f2dda5d2f361fc8d646e55a515ae1e4	Bacteria	Firmicutes	Clostridia	Oscillospirales	Oscillospiraceae	UCG-005	Unclassified UCG-005	123	33844
761b9635ec284ee9b482b9d121fe6570	Bacteria	Firmicutes	Clostridia	Oscillospirales	Oscillospiraceae	UCG-005	UCG-005 uncultured_bacterium	58	713
af6715541ed0d6a6d8181909ed25a8b3	Bacteria	Firmicutes	Clostridia	Oscillospirales	Oscillospiraceae	UCG-005	Unclassified UCG-005	83	5076
b4e6429fe21bb767a4c701f5ed9fba72	Bacteria	Firmicutes	Clostridia	Oscillospirales	Oscillospiraceae	UCG-005	Unclassified UCG-005	28	1397
16af97c9cd594e26b3f7685345fc8cd3	Bacteria	Firmicutes	Clostridia	Oscillospirales	Oscillospiraceae	UCG-005	Unclassified UCG-005	138	49060
ac1d4e46240660a75dd561498d1c50df	Bacteria	Firmicutes	Clostridia	Oscillospirales	Oscillospiraceae	UCG-005	Unclassified UCG-005	84	8659
970bef42a731dfd682a16d8bb7f13f19	Bacteria	Firmicutes	Clostridia	Oscillospirales	Oscillospiraceae	Colidextribacter	Colidextribacter	37	2190
c2182c5e5a155555e0514b788cf764de	Bacteria	Firmicutes	Clostridia	Oscillospirales	Oscillospiraceae	Colidextribacter	Colidextribacter	93	8528
7514abfec9140d6dd0207373881e0882	Bacteria	Firmicutes	Clostridia	Oscillospirales	Oscillospiraceae	Colidextribacter	Colidextribacter	88	4754
ffb3bf7b7c32855e8d622314660e1a37	Bacteria	Firmicutes	Clostridia	Oscillospirales	Oscillospiraceae	Colidextribacter	Colidextribacter	48	7752
bb4cb74a1c44bbe7d5b215abf892a7ab	Bacteria	Firmicutes	Clostridia	Oscillospirales	Oscillospiraceae	Colidextribacter	Colidextribacter	86	3323
b43dd63c51e1fb5c57eb2416a7fe7696	Bacteria	Firmicutes	Clostridia	Oscillospirales	Oscillospiraceae	Unclassified Oscillospiraceae	Unclassified Oscillospiraceae	51	1568
6c2fe4aef3dde7e78c95017645795e84	Bacteria	Firmicutes	Clostridia	Oscillospirales	Oscillospiraceae	Colidextribacter	Colidextribacter uncultured_bacterium	37	5342
6e20979e3b8626cbb61b64fac8dc2f0c	Bacteria	Firmicutes	Clostridia	Oscillospirales	Oscillospiraceae	uncultured	Unclassified uncultured	25	729
9cdb9dbe98d86651359273ea1c595c84	Bacteria	Firmicutes	Clostridia	Oscillospirales	Oscillospiraceae	UCG-002	UCG-002 uncultured_rumen	121	34196
02bf15068e3e7108f4912f7b2e144b1c	Bacteria	Firmicutes	Clostridia	Oscillospirales	Oscillospiraceae	UCG-002	UCG-002	23	3934
4290feefabcb9fa250f8eb0be2759c2d	Bacteria	Firmicutes	Clostridia	Oscillospirales	Oscillospiraceae	UCG-002	UCG-002	40	15362
bf37c87f8841a9f1a2cd20db4fa18b74	Bacteria	Firmicutes	Clostridia	Oscillospirales	Oscillospiraceae	UCG-002	UCG-002	150	68937
5bf7943f5b2345fc046c55b8ca6da298	Bacteria	Firmicutes	Clostridia	Oscillospirales	Oscillospiraceae	UCG-003	UCG-003 uncultured_bacterium	23	1770
ac98d5a0d989eb469a93db5e9b3c7fd4	Bacteria	Firmicutes	Clostridia	Oscillospirales	Oscillospiraceae	UCG-003	UCG-003 uncultured_bacterium	67	2241
7880b17b21da81ac4f5ca979cdbf52a6	Bacteria	Firmicutes	Clostridia	Oscillospirales	Oscillospiraceae	UCG-003	UCG-003 uncultured_bacterium	62	5345
e15b6ef1cd643dff3f0649b7baba06e8	Bacteria	Firmicutes	Clostridia	Oscillospirales	Oscillospiraceae	UCG-003	Unclassified UCG-003	110	22092
02b171c1d214ffb94239957acdf06416	Bacteria	Firmicutes	Clostridia	Oscillospirales	Oscillospiraceae	Oscillibacter	Oscillibacter uncultured_bacterium	28	834
d9a799058770848ee622b6be55b3da92	Bacteria	Firmicutes	Clostridia	Oscillospirales	Oscillospiraceae	Oscillibacter	Unclassified Oscillibacter	30	792
a7677ce7419230167182641b8140a1ed	Bacteria	Firmicutes	Clostridia	Oscillospirales	Oscillospiraceae	Unclassified Oscillospiraceae	Unclassified Oscillospiraceae	30	2624
248b266b911c2a0faf0e30b96ec1117a	Bacteria	Firmicutes	Clostridia	Oscillospirales	Oscillospiraceae	Oscillospira	Oscillospira uncultured_bacterium	29	391
09ad3f07c79e7bbc78206689dc55492d	Bacteria	Firmicutes	Clostridia	Oscillospirales	Oscillospiraceae	Oscillibacter	Oscillibacter uncultured_bacterium	180	30098
59196d9d4a7f119cfcab1eb6f28db5af	Bacteria	Firmicutes	Clostridia	Oscillospirales	Oscillospiraceae	Oscillibacter	Unclassified Oscillibacter	70	2168
e6af6f0383ee7e8e93b2b6e9efbaf68d	Bacteria	Firmicutes	Clostridia	Oscillospirales	Oscillospiraceae	Oscillospira	Oscillospira uncultured_bacterium	29	1316
6c88f7bfc920bcacb72e88a1e2ec138a	Bacteria	Firmicutes	Clostridia	Oscillospirales	Oscillospiraceae	Unclassified Oscillospiraceae	Unclassified Oscillospiraceae	39	1375
1711e3fd221d458b775b23074464668e	Bacteria	Firmicutes	Clostridia	Oscillospirales	Oscillospiraceae	Unclassified Oscillospiraceae	Unclassified Oscillospiraceae	25	1172
d42579185929ae54585cb6b9c822a1c9	Bacteria	Firmicutes	Clostridia	Oscillospirales	Oscillospiraceae	Oscillibacter	Oscillibacter	116	3843
2a0cc8cff17eae5402c2ccb58311588f	Bacteria	Firmicutes	Clostridia	Oscillospirales	Oscillospiraceae	Unclassified Oscillospiraceae	Unclassified Oscillospiraceae	88	1860
f047aa1950d5df8c5f644fc3e0816c7a	Bacteria	Firmicutes	Clostridia	Oscillospirales	Oscillospiraceae	Intestinimonas	Intestinimonas Intestinimonas_butyriciproducens	47	1847
7d43ad53fe1a83f4d2253fa38df8ffbf	Bacteria	Firmicutes	Clostridia	Oscillospirales	Oscillospiraceae	Unclassified Oscillospiraceae	Unclassified Oscillospiraceae	59	3678
cb0ae3f7f79c995e95e8cf343c7155a9	Bacteria	Firmicutes	Clostridia	Oscillospirales	Oscillospiraceae	Flavonifractor	Flavonifractor uncultured_bacterium	22	1163
9be8e4d4919ec569eb355cb676c02eef	Bacteria	Firmicutes	Clostridia	Oscillospirales	Oscillospiraceae	Flavonifractor	Flavonifractor uncultured_bacterium	95	12352
00520ab7bfd52857697881a8a294a685	Bacteria	Firmicutes	Clostridia	Oscillospirales	Oscillospiraceae	Flavonifractor	Flavonifractor uncultured_bacterium	79	3468
78b2375285096afba7d7364b7169345c	Bacteria	Firmicutes	Clostridia	Oscillospirales	Oscillospiraceae	Unclassified Oscillospiraceae	Unclassified Oscillospiraceae	23	416
d1cf1d11d3e2b5a8fe82b718b6fadc2d	Bacteria	Firmicutes	Clostridia	Oscillospirales	Oscillospiraceae	uncultured	uncultured	158	12244
c2abea83c2d018c7d888a1ecf9f5785e	Bacteria	Firmicutes	Clostridia	Oscillospirales	Oscillospiraceae	Unclassified Oscillospiraceae	Unclassified Oscillospiraceae	38	1188
7931ef4ba7852a196ef9674b8fc64631	Bacteria	Firmicutes	Clostridia	Oscillospirales	Oscillospiraceae	uncultured	uncultured uncultured_rumen	102	6938
34f6a9f2891692941ec6fdb0095c4012	Bacteria	Firmicutes	Clostridia	Oscillospirales	[Eubacterium]_coprostanoligenes_group	[Eubacterium]_coprostanoligenes_group	Unclassified [Eubacterium]_coprostanoligenes_group	56	67731
96ed6cb0d5f3bea4c7d87104acc9052d	Bacteria	Firmicutes	Clostridia	Oscillospirales	Ruminococcaceae	Ruminococcus	Ruminococcus human_gut	36	9031
c6fb2035b37373282e37d128e2c9c5dc	Bacteria	Firmicutes	Clostridia	Oscillospirales	Ruminococcaceae	Ruminococcus	Unclassified Ruminococcus	44	7093
c1eedbcfde0ec278a15691f85ef9055b	Bacteria	Firmicutes	Clostridia	Oscillospirales	Ruminococcaceae	Ruminococcus	Unclassified Ruminococcus	35	17389
9b7a8a443b34fb607fae445c0b149466	Bacteria	Firmicutes	Clostridia	Oscillospirales	Ruminococcaceae	Ruminococcus	Unclassified Ruminococcus	22	15990
a3b2f9569c4101cd3847b375de33999c	Bacteria	Firmicutes	Clostridia	Oscillospirales	Ruminococcaceae	Ruminococcus	Unclassified Ruminococcus	48	14885
e9398bc0ad9626bc4742c93fd0363bac	Bacteria	Firmicutes	Clostridia	Oscillospirales	Ruminococcaceae	Ruminococcus	Ruminococcus	94	104419
22f4ee9a41a4d73580bf7ade8e9e017a	Bacteria	Firmicutes	Clostridia	Oscillospirales	Ruminococcaceae	Faecalibacterium	Faecalibacterium	185	222763
3d0642f300cc7e224a24ce162f86a594	Bacteria	Firmicutes	Clostridia	Oscillospirales	Ruminococcaceae	Faecalibacterium	Unclassified Faecalibacterium	25	208
c728ad6f5d183cb36fa06b6a3a47758b	Bacteria	Firmicutes	Clostridia	Oscillospirales	Ruminococcaceae	Faecalibacterium	Faecalibacterium	177	258517
4516aa60a483dd8c7bbc57098c45f1a5	Bacteria	Firmicutes	Clostridia	Oscillospirales	Ruminococcaceae	Faecalibacterium	Faecalibacterium	175	332790
734dcd020504800d8042434e28b57298	Bacteria	Firmicutes	Clostridia	Oscillospirales	Ruminococcaceae	Faecalibacterium	Faecalibacterium	61	21852
6aecdefb54ce134bd38af02b1c7e7187	Bacteria	Firmicutes	Clostridia	Oscillospirales	Ruminococcaceae	Faecalibacterium	Unclassified Faecalibacterium	38	38647
0700b7f158c822737fdab28f9a1e4b53	Bacteria	Firmicutes	Clostridia	Oscillospirales	Ruminococcaceae	Faecalibacterium	Faecalibacterium	123	57624
80c3a5fe68825d1c462d469aad9d30cd	Bacteria	Firmicutes	Clostridia	Oscillospirales	Ruminococcaceae	Faecalibacterium	Faecalibacterium	34	40273
bbae6ed124f4d6b48435a964a95c8418	Bacteria	Firmicutes	Clostridia	Oscillospirales	Ruminococcaceae	Faecalibacterium	Faecalibacterium	176	263776
44eb0262f5c463be2c6712d0ad198a44	Bacteria	Firmicutes	Clostridia	Oscillospirales	[Clostridium]_methylpentosum_group	[Clostridium]_methylpentosum_group	[Clostridium]_methylpentosum_group	75	1364
b1a448dc7412d506e18461362944ecf8	Bacteria	Firmicutes	Clostridia	Oscillospirales	Ethanoligenenaceae	Acetanaerobacterium	Acetanaerobacterium uncultured_rumen	24	157
94b51e4d3cd9c11f4295019c56c54fff	Bacteria	Firmicutes	Clostridia	Oscillospirales	Ruminococcaceae	Fournierella	Fournierella uncultured_bacterium	23	2278
4df8473b0be4ef1e59f0b0709c586919	Bacteria	Firmicutes	Clostridia	Oscillospirales	Ruminococcaceae	UBA1819	UBA1819	160	16424
b6a1cfc87c3ffa7f96227d4a372d8dd7	Bacteria	Firmicutes	Clostridia	Oscillospirales	Ruminococcaceae	Subdoligranulum	Subdoligranulum uncultured_bacterium	180	300023
330f9b7b89bd12909bdc481cbfb30bd0	Bacteria	Firmicutes	Clostridia	Oscillospirales	Ruminococcaceae	Subdoligranulum	Subdoligranulum uncultured_bacterium	29	8356
3849a087df9ee1a30d05d6464cae2049	Bacteria	Firmicutes	Clostridia	Oscillospirales	Ruminococcaceae	Subdoligranulum	Subdoligranulum uncultured_bacterium	25	4648
49ccd7a8940970edb88ea1b9939e2737	Bacteria	Firmicutes	Clostridia	Oscillospirales	Ruminococcaceae	Subdoligranulum	Subdoligranulum uncultured_bacterium	107	31612
c6fdf631c16099e62a83c66db8a7a6f1	Bacteria	Firmicutes	Clostridia	Oscillospirales	Ruminococcaceae	Subdoligranulum	Unclassified Subdoligranulum	177	282793
7cf07b4004350bded4377afe1d9e10bf	Bacteria	Firmicutes	Clostridia	Oscillospirales	Ruminococcaceae	Unclassified Ruminococcaceae	Unclassified Ruminococcaceae	40	2398
6ef28c1fc58a5d1ad79cb3ce29aac62f	Bacteria	Firmicutes	Clostridia	Oscillospirales	Ruminococcaceae	Fournierella	Fournierella uncultured_organism	48	2416
30c0f126a7993b0ab908089f49c524bd	Bacteria	Firmicutes	Clostridia	Oscillospirales	Ruminococcaceae	Anaerofilum	Anaerofilum	34	328
a7ddf63141d0efe70a40c3a9741410b4	Bacteria	Firmicutes	Clostridia	Oscillospirales	Ruminococcaceae	Candidatus_Soleaferrea	Candidatus_Soleaferrea Ruminococcaceae_bacterium	63	730
02f84b469122c6fdf0729371bfffc232	Bacteria	Firmicutes	Clostridia	Oscillospirales	Ruminococcaceae	uncultured	uncultured uncultured_bacterium	24	223
6dae81dec55dfbe3d76b5f031f625cd7	Bacteria	Firmicutes	Clostridia	Oscillospirales	Oscillospirales	Hydrogenoanaerobacterium	Hydrogenoanaerobacterium Selenomonadales_bacterium	54	1454
5bdaabeeef5c55e77e810779e0696a78	Bacteria	Firmicutes	Clostridia	Oscillospirales	Ruminococcaceae	Anaerotruncus	Anaerotruncus Anaerotruncus_sp.	37	2037
0e7d3e385205938a3696d376c04a870a	Bacteria	Firmicutes	Clostridia	Oscillospirales	Ruminococcaceae	Anaerotruncus	Anaerotruncus uncultured_bacterium	53	1735
efe57dc7c6840b372c8f226279aa10ff	Bacteria	Firmicutes	Clostridia	Oscillospirales	Ruminococcaceae	Anaerotruncus	Anaerotruncus Anaerotruncus_sp.	29	353
3f671c49b62c8369bdb2442e111bb1d2	Bacteria	Firmicutes	Clostridia	Oscillospirales	Ruminococcaceae	Phocea	Phocea	40	489
e56ccad6f8df265ff2ece64728a75797	Bacteria	Firmicutes	Clostridia	Oscillospirales	Ruminococcaceae	uncultured	Unclassified uncultured	22	350
97d5ed404ba83dcbaa164b1b8aa01d57	Bacteria	Firmicutes	Clostridia	Oscillospirales	Unclassified Oscillospirales	Unclassified Oscillospirales	Unclassified Oscillospirales	24	928
07eb069b663866c4823716070ca0e79b	Bacteria	Firmicutes	Clostridia	Oscillospirales	Ruminococcaceae	Unclassified Ruminococcaceae	Unclassified Ruminococcaceae	56	1481
799bd253c29c039b1dd986dadb6d11e6	Bacteria	Firmicutes	Clostridia	Oscillospirales	Ruminococcaceae	Negativibacillus	Negativibacillus uncultured_bacterium	35	2226
e78652a2027cf276c50e6f18ba43a181	Bacteria	Firmicutes	Clostridia	Oscillospirales	Ruminococcaceae	Negativibacillus	Unclassified Negativibacillus	38	2624
cc465b18f37cb7e609cff5ba5ed2bffe	Bacteria	Firmicutes	Clostridia	Oscillospirales	Ruminococcaceae	Negativibacillus	Negativibacillus	50	9066
b0da016068f70f4e70deabfc70a65323	Bacteria	Firmicutes	Clostridia	Oscillospirales	Ruminococcaceae	Candidatus_Soleaferrea	Candidatus_Soleaferrea uncultured_bacterium	40	601
02aaade0e0c17068a8061682592b8986	Bacteria	Firmicutes	Clostridia	Oscillospirales	Ruminococcaceae	uncultured	uncultured	49	1530
5349a7e94ed4af720dd843900c791b45	Bacteria	Firmicutes	Clostridia	Oscillospirales	Ruminococcaceae	uncultured	uncultured	50	1371
98085719203a86f6493c6efe34fe0975	Bacteria	Firmicutes	Clostridia	Oscillospirales	Ruminococcaceae	uncultured	Unclassified uncultured	27	734
af9110442e85046302288b4f8a0f4837	Bacteria	Firmicutes	Clostridia	Oscillospirales	Ruminococcaceae	uncultured	Unclassified uncultured	43	1627
9c37c47616175bb66514c9e45e0d6509	Bacteria	Firmicutes	Clostridia	Oscillospirales	Ruminococcaceae	uncultured	uncultured uncultured_organism	62	1333
f28e46829202e2c9321343907dbf2cf7	Bacteria	Firmicutes	Clostridia	Oscillospirales	Ruminococcaceae	uncultured	uncultured uncultured_bacterium	72	2310
13c17eae11d52b1469b5f13b596d42e7	Bacteria	Firmicutes	Clostridia	Oscillospirales	Ruminococcaceae	uncultured	uncultured uncultured_bacterium	37	1095
d41abec8d316932f46608cc72099ac1e	Bacteria	Firmicutes	Clostridia	Oscillospirales	Ruminococcaceae	uncultured	uncultured uncultured_bacterium	42	1578
a39d801345fa448b725cc560f78f64bd	Bacteria	Firmicutes	Clostridia	Oscillospirales	Ruminococcaceae	Unclassified Ruminococcaceae	Unclassified Ruminococcaceae	29	18568
f7d40e3c3a3e3a250186ad650ae6ae42	Bacteria	Firmicutes	Clostridia	Oscillospirales	Ruminococcaceae	Unclassified Ruminococcaceae	Unclassified Ruminococcaceae	59	40555
75a7dd04040e23328468b763836841ac	Bacteria	Firmicutes	Clostridia	Oscillospirales	Ruminococcaceae	CAG-352	CAG-352 uncultured_bacterium	53	125555
8d478879084ed7c88660c8b0c4b24923	Bacteria	Firmicutes	Clostridia	Oscillospirales	Ruminococcaceae	Unclassified Ruminococcaceae	Unclassified Ruminococcaceae	107	57188
dcc3ddb1c92a7cd2d4d08c63f8beaf25	Bacteria	Firmicutes	Clostridia	Oscillospirales	Ruminococcaceae	Unclassified Ruminococcaceae	Unclassified Ruminococcaceae	22	9596
4a1547af0bbae2aff8f3222d2fba2102	Bacteria	Firmicutes	Clostridia	Oscillospirales	Ruminococcaceae	[Eubacterium]_siraeum_group	Unclassified [Eubacterium]_siraeum_group	93	58829
9cda306bfa89b41598d23c5f3b44784b	Bacteria	Firmicutes	Clostridia	Oscillospirales	Ruminococcaceae	[Eubacterium]_siraeum_group	Unclassified [Eubacterium]_siraeum_group	76	13122
4f9106b58ba967a459b11a9d6f9ca4e0	Bacteria	Firmicutes	Clostridia	Oscillospirales	Ruminococcaceae	uncultured	Unclassified uncultured	86	22514
93bd5b75bbf8507566602238d02b8fcf	Bacteria	Firmicutes	Clostridia	Oscillospirales	[Eubacterium]_coprostanoligenes_group	[Eubacterium]_coprostanoligenes_group	[Eubacterium]_coprostanoligenes_group Eubacteriaceae_bacterium	53	1442
e726545115a18bc3e10fb6af299c8e28	Bacteria	Firmicutes	Clostridia	Oscillospirales	Ruminococcaceae	uncultured	uncultured uncultured_organism	23	233
3359b72af1fdf95d62d519f2c6af65b1	Bacteria	Firmicutes	Clostridia	Oscillospirales	Ruminococcaceae	uncultured	uncultured uncultured_Ruminococcus	33	907
3efbc4ad0134e63d59a6feea192d971b	Bacteria	Firmicutes	Clostridia	Oscillospirales	Ruminococcaceae	CAG-352	Unclassified CAG-352	27	9789
9af0eb9868f7dac5bfdcd08fd74d293a	Bacteria	Firmicutes	Clostridia	Oscillospirales	Ruminococcaceae	DTU089	DTU089 uncultured_bacterium	25	1166
3b5981b146be238cc8e5e44a255d2db3	Bacteria	Firmicutes	Clostridia	Oscillospirales	Ruminococcaceae	DTU089	DTU089 uncultured_bacterium	68	1525
da7c6f5a020591952f3cc87c27a1e0de	Bacteria	Firmicutes	Clostridia	Oscillospirales	Ruminococcaceae	uncultured	uncultured metagenome	31	840
4db1e6c64b06b8615a375a244488c4b6	Bacteria	Firmicutes	Clostridia	Oscillospirales	Ruminococcaceae	Unclassified Ruminococcaceae	Unclassified Ruminococcaceae	37	541
49eca5f2a4ba9bb1c9988c2726e5cdb9	Bacteria	Firmicutes	Clostridia	Oscillospirales	Ruminococcaceae	Incertae_Sedis	Incertae_Sedis uncultured_bacterium	50	2411
3aef8bb7f47464bd8c11e5692ab3975f	Bacteria	Firmicutes	Clostridia	Oscillospirales	Ruminococcaceae	Incertae_Sedis	Incertae_Sedis	146	21501
aaa27b7e082705536d13eccdced0cbe9	Bacteria	Firmicutes	Clostridia	Oscillospirales	Ruminococcaceae	Incertae_Sedis	Incertae_Sedis	104	6923
eb470140421ff84d4b5aea831432ae31	Bacteria	Firmicutes	Clostridia	Oscillospirales	Ruminococcaceae	Incertae_Sedis	Incertae_Sedis	25	616
a015429e0827026dec502b2d23eda969	Bacteria	Firmicutes	Clostridia	Oscillospirales	Ruminococcaceae	Incertae_Sedis	Incertae_Sedis uncultured_bacterium	22	426
b1f914aca311f8af324b2eda493cda68	Bacteria	Firmicutes	Clostridia	Oscillospirales	Ruminococcaceae	Incertae_Sedis	Incertae_Sedis uncultured_organism	121	8308
abb19bae4945ad8f2c41990075921329	Bacteria	Firmicutes	Clostridia	Oscillospirales	Ruminococcaceae	uncultured	uncultured uncultured_bacterium	53	773
257a3feb1cfa43f2c55429863b0f16b3	Bacteria	Firmicutes	Clostridia	Oscillospirales	[Eubacterium]_coprostanoligenes_group	[Eubacterium]_coprostanoligenes_group	Unclassified [Eubacterium]_coprostanoligenes_group	38	7989
ea13d2899c81e7e9252ca1e8988aa8cc	Bacteria	Firmicutes	Clostridia	Oscillospirales	[Eubacterium]_coprostanoligenes_group	[Eubacterium]_coprostanoligenes_group	Unclassified [Eubacterium]_coprostanoligenes_group	22	4210
b26f1372910de791b2460928cc549616	Bacteria	Firmicutes	Clostridia	Oscillospirales	[Eubacterium]_coprostanoligenes_group	[Eubacterium]_coprostanoligenes_group	Unclassified [Eubacterium]_coprostanoligenes_group	31	23975
8e121f6e82f82d6e7e2f831b9ce9e75c	Bacteria	Firmicutes	Clostridia	Oscillospirales	[Eubacterium]_coprostanoligenes_group	[Eubacterium]_coprostanoligenes_group	Unclassified [Eubacterium]_coprostanoligenes_group	83	47164
b599369e76a73675adaa6a8770a912f7	Bacteria	Firmicutes	Clostridia	Oscillospirales	[Eubacterium]_coprostanoligenes_group	[Eubacterium]_coprostanoligenes_group	[Eubacterium]_coprostanoligenes_group uncultured_rumen	26	644
02e26e66166dc3a26ad8976a0ab7e68d	Bacteria	Firmicutes	Clostridia	Oscillospirales	[Eubacterium]_coprostanoligenes_group	[Eubacterium]_coprostanoligenes_group	[Eubacterium]_coprostanoligenes_group uncultured_bacterium	32	1388
6a57339163b1db2da81ab332dc9b1823	Bacteria	Firmicutes	Clostridia	Oscillospirales	[Eubacterium]_coprostanoligenes_group	[Eubacterium]_coprostanoligenes_group	[Eubacterium]_coprostanoligenes_group uncultured_organism	65	81487
f7a2b0a839e050f7351cb32ba94dad94	Bacteria	Firmicutes	Clostridia	Oscillospirales	[Eubacterium]_coprostanoligenes_group	[Eubacterium]_coprostanoligenes_group	Unclassified [Eubacterium]_coprostanoligenes_group	69	3284
c1a89d5c446ea0400780188ff84729e3	Bacteria	Firmicutes	Clostridia	Oscillospirales	UCG-010	UCG-010	UCG-010 uncultured_bacterium	23	1904
53badc8be7b37e78a0c9662aff131106	Bacteria	Firmicutes	Clostridia	Oscillospirales	UCG-010	UCG-010	UCG-010 gut_metagenome	39	1479
5e339323ac0867332cff7cfe171c102c	Bacteria	Firmicutes	Clostridia	Oscillospirales	UCG-010	UCG-010	UCG-010	26	728
64f3a773c250e16004e1546f7a504082	Bacteria	Firmicutes	Clostridia	Oscillospirales	UCG-010	UCG-010	UCG-010	24	525
dd605b93c280c3705147c55e6de27827	Bacteria	Firmicutes	Clostridia	Oscillospirales	UCG-010	UCG-010	UCG-010	56	2425
f19e22102b5abe52360736ad71c055e2	Bacteria	Firmicutes	Clostridia	Oscillospirales	UCG-010	UCG-010	UCG-010	52	2969
fa5e0f4d1354e8828c28c81ddcd7d16e	Bacteria	Firmicutes	Clostridia	Oscillospirales	UCG-010	UCG-010	Unclassified UCG-010	28	732
4c1207a8c761145ccd45725fdbd1e15c	Bacteria	Firmicutes	Clostridia	Oscillospirales	UCG-010	UCG-010	UCG-010 uncultured_bacterium	60	2235
c6ccd5abb1894fa3f0312f39545306e1	Bacteria	Firmicutes	Clostridia	Oscillospirales	uncultured	uncultured	uncultured uncultured_rumen	32	946
724cbad432503d2e012aa3e1507ea193	Bacteria	Firmicutes	Clostridia	Lachnospirales	Lachnospiraceae	Unclassified Lachnospiraceae	Unclassified Lachnospiraceae	57	1421
1fbb88a9c97db1919c38f0027fc4ccbd	Bacteria	Firmicutes	Clostridia	Lachnospirales	Lachnospiraceae	uncultured	uncultured uncultured_organism	32	1927
02e1e971506b265659c0f5bf758c24b7	Bacteria	Firmicutes	Clostridia	Lachnospirales	Lachnospiraceae	Lachnospiraceae_UCG-010	Lachnospiraceae_UCG-010 uncultured_organism	106	17277
e322286588d2effda49041d07069629b	Bacteria	Firmicutes	Clostridia	Lachnospirales	Lachnospiraceae	Tyzzerella	Unclassified Tyzzerella	67	13084
9db1065e2a2b9c80a2a81c90fa95c608	Bacteria	Firmicutes	Clostridia	Lachnospirales	Defluviitaleaceae	Defluviitaleaceae_UCG-011	Defluviitaleaceae_UCG-011 uncultured_bacterium	37	1133
730d7ab463ba275f690b6771b3fd20db	Bacteria	Firmicutes	Clostridia	Lachnospirales	Defluviitaleaceae	Defluviitaleaceae_UCG-011	Defluviitaleaceae_UCG-011 uncultured_bacterium	32	924
4c9f78ebb799edf211003fd0d5a5af48	Bacteria	Firmicutes	Clostridia	Lachnospirales	Defluviitaleaceae	Defluviitaleaceae_UCG-011	Defluviitaleaceae_UCG-011 uncultured_bacterium	26	703
0e6b4887dd616c85dc5bc1c268916abc	Bacteria	Firmicutes	Clostridia	Clostridia_UCG-014	Clostridia_UCG-014	Clostridia_UCG-014	Clostridia_UCG-014 uncultured_bacterium	39	10283
d6fb5a6d274b2864d58729b26b6573e5	Bacteria	Firmicutes	Clostridia	Clostridia_UCG-014	Clostridia_UCG-014	Clostridia_UCG-014	Unclassified Clostridia_UCG-014	35	25801
eee14085710b17eacbb0153b1ec1d909	Bacteria	Firmicutes	Clostridia	Clostridia_UCG-014	Clostridia_UCG-014	Clostridia_UCG-014	Unclassified Clostridia_UCG-014	74	9018
d347cad164508355e12daadf9ccea765	Bacteria	Firmicutes	Clostridia	Clostridia_UCG-014	Clostridia_UCG-014	Clostridia_UCG-014	Clostridia_UCG-014 uncultured_bacterium	29	16813
08b73661fb8b94854ee83d692130c972	Bacteria	Firmicutes	Clostridia	Clostridia_UCG-014	Clostridia_UCG-014	Clostridia_UCG-014	Clostridia_UCG-014	42	5512
aa39f4df1969c8b92d20bb62734e9f34	Bacteria	Firmicutes	Clostridia	Clostridia_UCG-014	Clostridia_UCG-014	Clostridia_UCG-014	Clostridia_UCG-014	22	3066
8c4a2a2affccb26d3836edaed67a6b75	Bacteria	Firmicutes	Clostridia	Clostridia_UCG-014	Clostridia_UCG-014	Clostridia_UCG-014	Unclassified Clostridia_UCG-014	22	1629
2a210156b07a73794e7c9ef2f3d49a40	Bacteria	Firmicutes	Clostridia	Clostridia_UCG-014	Clostridia_UCG-014	Clostridia_UCG-014	Unclassified Clostridia_UCG-014	23	4522
747a284c95e1af0ec02d6582f6565774	Bacteria	Firmicutes	Clostridia	Clostridia_UCG-014	Clostridia_UCG-014	Clostridia_UCG-014	Unclassified Clostridia_UCG-014	36	26811
70fc31ea420a5e436f9d854a0f6337ff	Bacteria	Firmicutes	Clostridia	Clostridia_UCG-014	Clostridia_UCG-014	Clostridia_UCG-014	Unclassified Clostridia_UCG-014	22	2743
a29990fffb08af05632b35e9d3d8fd77	Bacteria	Firmicutes	Clostridia	Clostridia_UCG-014	Clostridia_UCG-014	Clostridia_UCG-014	Unclassified Clostridia_UCG-014	60	14145
a9ad739441baac34ca629b50ff794425	Bacteria	Firmicutes	Clostridia	Clostridia_UCG-014	Clostridia_UCG-014	Clostridia_UCG-014	Unclassified Clostridia_UCG-014	28	1502
8dc998690c208848dc6a884219d1d78b	Bacteria	Firmicutes	Clostridia	Oscillospirales	Oscillospiraceae	UCG-002	Unclassified UCG-002	42	17706
0f06bc73534321814ff0e341f4846fac	Bacteria	Firmicutes	Clostridia	Oscillospirales	Oscillospiraceae	UCG-002	Unclassified UCG-002	32	5686
494e65560668c776b1b9e745b349c50d	Bacteria	Firmicutes	Clostridia	Oscillospirales	Oscillospiraceae	UCG-002	Unclassified UCG-002	94	29194
ddf8c140c0dc12be5d69696cdddb91e0	Bacteria	Firmicutes	Clostridia	Oscillospirales	Oscillospiraceae	UCG-002	Unclassified UCG-002	40	5296
60bed339f40d58c6de65c2b894d2132e	Bacteria	Firmicutes	Clostridia	Oscillospirales	Oscillospiraceae	UCG-002	Unclassified UCG-002	67	44305
85e5f4133e5ea47da3e24828bdf463f5	Bacteria	Firmicutes	Clostridia	Oscillospirales	Oscillospiraceae	UCG-002	Unclassified UCG-002	125	116725
659312094e9a4f232ead249176df5b7b	Bacteria	Firmicutes	Clostridia	Oscillospirales	Oscillospiraceae	UCG-002	UCG-002 uncultured_bacterium	36	10728
a5b69f125c8e15c8b470bd65ffa241c1	Bacteria	Firmicutes	Bacilli	Lactobacillales				28	488
c96cf2618b5bae7bc0014b73816f4454	Bacteria	Firmicutes	Bacilli	Erysipelotrichales	Erysipelotrichaceae	Turicibacter	Turicibacter	36	1677
4f904ebdd10ebd14b54b088e8710dd22	Bacteria	Firmicutes	Bacilli	Erysipelotrichales	Erysipelotrichaceae	Turicibacter	Unclassified Turicibacter	31	1338
427f5142ae52662b7db0bdd5689461f0	Bacteria	Firmicutes	Bacilli	Lactobacillales	Enterococcaceae	Enterococcus	Unclassified Enterococcus	24	2095
ec098ad12ef2923b449a01762462578b	Bacteria	Firmicutes	Bacilli	Lactobacillales	Streptococcaceae	Lactococcus	Unclassified Lactococcus	50	1791
409f711b59152d57926cf444c5577087	Bacteria	Firmicutes	Bacilli	Lactobacillales	Streptococcaceae	Streptococcus	Streptococcus Streptococcus_salivarius	105	40583
a4cd6152db4ba6371bd3d35fcda62a19	Bacteria	Firmicutes	Bacilli	Lactobacillales	Streptococcaceae	Streptococcus	Streptococcus Streptococcus_salivarius	120	28414
6e7317c14238561fe5865674e3a3206d	Bacteria	Firmicutes	Bacilli	Lactobacillales	Streptococcaceae	Streptococcus	Unclassified Streptococcus	78	11453
73b9a313c153726841a55e295f19bdb5	Bacteria	Firmicutes	Bacilli	Lactobacillales	Streptococcaceae	Streptococcus	Unclassified Streptococcus	33	1387
101637aba474a6614786486ad42acb11	Bacteria	Firmicutes	Bacilli	Lactobacillales	Streptococcaceae	Streptococcus	Unclassified Streptococcus	41	2452
c33d6f34729b4388992daba22ff22edc	Bacteria	Firmicutes	Bacilli	Lactobacillales	Streptococcaceae	Streptococcus	Unclassified Streptococcus	31	467
ae80ee1968a868df26cebfe372f0612d	Bacteria	Firmicutes	Bacilli	Lactobacillales	Streptococcaceae	Streptococcus	Unclassified Streptococcus	28	699
13785f0aa34992209c67c3caeebbd429	Bacteria	Firmicutes	Bacilli	Lactobacillales	Streptococcaceae	Streptococcus	Unclassified Streptococcus	45	4324
f2cbb29998f80ea0d81f9cde98ee136e	Bacteria	Firmicutes	Clostridia	Clostridiales	Clostridiaceae	Clostridium_sensu_stricto_1	Unclassified Clostridium_sensu_stricto_1	110	16846
b70847737230221570797e85fd20a1d2	Bacteria	Firmicutes	Clostridia	Clostridiales	Clostridiaceae	Clostridium_sensu_stricto_1	Unclassified Clostridium_sensu_stricto_1	32	3124
b4ed8ec9d3313b1ae0b929812511444b	Bacteria	Firmicutes	Clostridia	Clostridiales	Clostridiaceae	Clostridium_sensu_stricto_1	Clostridium_sensu_stricto_1 uncultured_bacterium	87	6425
6b6d13f1332283e053c18c3b7774b85c	Bacteria	Bacteroidota	Bacteroidia	Bacteroidales	Prevotellaceae	Prevotella_9	Prevotella_9 uncultured_bacterium	36	29560
8eb4e34fd58ab95fa2efab34940c01fa	Bacteria	Bacteroidota	Bacteroidia	Bacteroidales	Prevotellaceae	Prevotella_9	Prevotella_9 uncultured_bacterium	22	13601
bb85bba6b334e5c04835377817dbaf8f	Bacteria	Bacteroidota	Bacteroidia	Bacteroidales	Bacteroidaceae	Bacteroides	Unclassified Bacteroides	23	121
5eb6a4e68f0cd897ad859241dc3db15b	Bacteria	Firmicutes	Clostridia	Lachnospirales	Lachnospiraceae	Lachnospiraceae_UCG-001	Unclassified Lachnospiraceae_UCG-001	91	11825
c4cd95330363180ff529e5a92537e87d	Bacteria	Firmicutes	Clostridia	Lachnospirales	Lachnospiraceae	Unclassified Lachnospiraceae	Unclassified Lachnospiraceae	50	10888
b61ab877a65a7d6819bd4ac9c60edb91	Bacteria	Firmicutes	Clostridia	Lachnospirales	Lachnospiraceae	Moryella	Moryella human_gut	124	6659
6630583dd78eb092ece5e17515eb301d	Bacteria	Firmicutes	Clostridia	Lachnospirales	Lachnospiraceae	Unclassified Lachnospiraceae	Unclassified Lachnospiraceae	68	1730
bc9350a59b80d8d6ba12aa3b47ef571d	Bacteria	Firmicutes	Clostridia	Lachnospirales	Lachnospiraceae	Coprococcus	Coprococcus	166	33368
23fcfa313d296c4f63803a333e6acb85	Bacteria	Firmicutes	Clostridia	Lachnospirales	Lachnospiraceae	GCA-900066575	GCA-900066575	28	1015
efb5d35e8ba16dad81270d1616c76824	Bacteria	Firmicutes	Clostridia	Lachnospirales	Lachnospiraceae	GCA-900066575	Unclassified GCA-900066575	112	7232
e1ef9116195a16daee5b072236916a72	Bacteria	Firmicutes	Clostridia	Lachnospirales	Lachnospiraceae	Unclassified Lachnospiraceae	Unclassified Lachnospiraceae	34	2003
19c8480756b9044c5d1cbe2a9f7ef60d	Bacteria	Firmicutes	Clostridia	Lachnospirales	Lachnospiraceae	[Eubacterium]_ventriosum_group	[Eubacterium]_ventriosum_group	28	1669
582fae36f33acd1efdcaf7cacf00ef0a	Bacteria	Firmicutes	Clostridia	Lachnospirales	Lachnospiraceae	[Eubacterium]_ventriosum_group	Unclassified [Eubacterium]_ventriosum_group	114	8346
557156f08d4eab8818ea1914d5f83ed0	Bacteria	Firmicutes	Clostridia	Lachnospirales	Lachnospiraceae	[Eubacterium]_ventriosum_group	[Eubacterium]_ventriosum_group uncultured_bacterium	68	3548
7b64ebaf4ce0974210877b3efd3f2406	Bacteria	Firmicutes	Clostridia	Lachnospirales	Lachnospiraceae	Howardella	Unclassified Howardella	46	2940
7273e6e8aa6719554d6b5933b1ee6f56	Bacteria	Firmicutes	Clostridia	Lachnospirales	Lachnospiraceae	Lachnospiraceae_FCS020_group	Lachnospiraceae_FCS020_group metagenome	108	3484
1875d4e7a11ed24c92a865355693b86c	Bacteria	Firmicutes	Clostridia	Lachnospirales	Lachnospiraceae	[Eubacterium]_eligens_group	[Eubacterium]_eligens_group uncultured_bacterium	144	88112
202938f6ff9392b6e167b20b956d9ed1	Bacteria	Firmicutes	Clostridia	Lachnospirales	Lachnospiraceae	[Eubacterium]_eligens_group	[Eubacterium]_eligens_group uncultured_bacterium	148	101757
f52af6e4331bd2b0eb51313fdd57600b	Bacteria	Firmicutes	Clostridia	Lachnospirales	Lachnospiraceae	[Eubacterium]_eligens_group	Unclassified [Eubacterium]_eligens_group	22	6974
e655845f5f4ce1633524c0c9a0b15927	Bacteria	Firmicutes	Clostridia	Lachnospirales	Lachnospiraceae	Lachnospira	Unclassified Lachnospira	143	92556
f664a73e7de6e00ff70e013369499cbd	Bacteria	Firmicutes	Clostridia	Lachnospirales	Lachnospiraceae	Lachnospira	Lachnospira uncultured_bacterium	125	33165
ce7cc0aa3d6a0b34126c07470200a950	Bacteria	Firmicutes	Clostridia	Lachnospirales	Lachnospiraceae	Lachnospira	Unclassified Lachnospira	93	29743
19ff2a801156e1930f697799d400fa95	Bacteria	Firmicutes	Clostridia	Lachnospirales	Lachnospiraceae	[Eubacterium]_ruminantium_group	[Eubacterium]_ruminantium_group uncultured_bacterium	92	107119
ed7747f5b0284274c95a92cc42e8657d	Bacteria	Firmicutes	Clostridia	Lachnospirales	Lachnospiraceae	Coprococcus	Coprococcus uncultured_bacterium	65	51631
9cb986fb9a5d33f51977148b33c14fcb	Bacteria	Firmicutes	Clostridia	Lachnospirales	Lachnospiraceae	Coprococcus	Coprococcus Coprococcus_sp.	62	40324
2db5ff795ad81b820216c1b79a1df48a	Bacteria	Firmicutes	Clostridia	Lachnospirales	Lachnospiraceae	Coprococcus	Unclassified Coprococcus	30	12560
e23e6e753f8771cd5e00282399b8e86b	Bacteria	Firmicutes	Clostridia	Lachnospirales	Lachnospiraceae	[Eubacterium]_hallii_group	Unclassified [Eubacterium]_hallii_group	55	4818
52ba52e30f9d5544bdace0dc6dd18956	Bacteria	Firmicutes	Clostridia	Lachnospirales	Lachnospiraceae	[Eubacterium]_hallii_group	Unclassified [Eubacterium]_hallii_group	132	14957
3534b4be198dac95882f6e730b647c60	Bacteria	Firmicutes	Clostridia	Lachnospirales	Lachnospiraceae	[Eubacterium]_hallii_group	Unclassified [Eubacterium]_hallii_group	166	30564
c02003f5cdf9d002d7f34df83c21887f	Bacteria	Firmicutes	Clostridia	Lachnospirales	Lachnospiraceae	Lachnospiraceae_ND3007_group	Lachnospiraceae_ND3007_group uncultured_bacterium	34	6325
675d47d0e00ce464efcc06550c8d986f	Bacteria	Firmicutes	Clostridia	Lachnospirales	Lachnospiraceae	Lachnospiraceae_ND3007_group	Lachnospiraceae_ND3007_group uncultured_bacterium	188	104838
c18dae5503801a39d3adaf67ecee7a9a	Bacteria	Firmicutes	Clostridia	Lachnospirales	Lachnospiraceae	[Eubacterium]_xylanophilum_group	Unclassified [Eubacterium]_xylanophilum_group	49	5210
63d8e9a325af7493fef548aa059f93a9	Bacteria	Firmicutes	Clostridia	Lachnospirales	Lachnospiraceae	[Eubacterium]_xylanophilum_group	[Eubacterium]_xylanophilum_group uncultured_bacterium	119	20331
44a2dbc7bb78e2f3de76a349387f1033	Bacteria	Firmicutes	Clostridia	Lachnospirales	Lachnospiraceae	[Eubacterium]_xylanophilum_group	[Eubacterium]_xylanophilum_group uncultured_bacterium	55	5486
31c7bc067538dcf7916e8b7cbefa44e5	Bacteria	Firmicutes	Clostridia	Lachnospirales	Lachnospiraceae	Anaerostipes	Anaerostipes	174	40809
2ee585c245a593473acb21bdf1d7a460	Bacteria	Firmicutes	Clostridia	Lachnospirales	Lachnospiraceae	Anaerostipes	Anaerostipes	84	12071
0ae2ea78213ca741ded6f9b30042d4b1	Bacteria	Firmicutes	Clostridia	Lachnospirales	Lachnospiraceae	Anaerostipes	Anaerostipes	27	3358
1e00db7be0890911b95ab4992a4118cc	Bacteria	Firmicutes	Clostridia	Lachnospirales	Lachnospiraceae	Anaerostipes	Anaerostipes	24	3172
9a4c969b395537c76b739c4633466433	Bacteria	Firmicutes	Clostridia	Lachnospirales	Lachnospiraceae	Lachnospiraceae_UCG-008	Lachnospiraceae_UCG-008	119	10471
3765e2593d6bb766afd8bf563841dfa7	Bacteria	Firmicutes	Clostridia	Lachnospirales	Lachnospiraceae	Unclassified Lachnospiraceae	Unclassified Lachnospiraceae	69	18882
2e177c862518982a521d88de7c1dcae1	Bacteria	Firmicutes	Clostridia	Lachnospirales	Lachnospiraceae	Unclassified Lachnospiraceae	Unclassified Lachnospiraceae	40	6650
18f557ed1fb6026bb8a6398984d19dd4	Bacteria	Firmicutes	Clostridia	Lachnospirales	Lachnospiraceae	Lachnospiraceae_UCG-001	Lachnospiraceae_UCG-001	54	4810
eb20b292b5812aecd6de9e596b40bb04	Bacteria	Firmicutes	Clostridia	Lachnospirales	Lachnospiraceae	Unclassified Lachnospiraceae	Unclassified Lachnospiraceae	22	1957
c881faf37d3901d777a348523c212cf3	Bacteria	Firmicutes	Clostridia	Lachnospirales	Lachnospiraceae	Unclassified Lachnospiraceae	Unclassified Lachnospiraceae	23	1823
24a66933071df981d0ab59c3933c7dd9	Bacteria	Firmicutes	Clostridia	Lachnospirales	Lachnospiraceae	Unclassified Lachnospiraceae	Unclassified Lachnospiraceae	44	3333
25af29e1b2d121f8aae468d270d75518	Bacteria	Firmicutes	Clostridia	Lachnospirales	Lachnospiraceae	Roseburia	Unclassified Roseburia	116	52349
b264ac8ff5f9aff74f0b9aa084d9a9f0	Bacteria	Firmicutes	Clostridia	Lachnospirales	Lachnospiraceae	Agathobacter	Agathobacter	172	588911
496fb54fcc2554538a2cd86f0b57bb26	Bacteria	Firmicutes	Clostridia	Lachnospirales	Lachnospiraceae	Agathobacter	Unclassified Agathobacter	30	583
7b6d335d29fb8edf989ba7d03a848d84	Bacteria	Firmicutes	Clostridia	Lachnospirales	Lachnospiraceae	Roseburia	Roseburia uncultured_organism	167	91897
d91b5c77b23b27230a16c7dc4325f4cd	Bacteria	Firmicutes	Clostridia	Lachnospirales	Lachnospiraceae	Roseburia	Unclassified Roseburia	125	130489
3a893286e7a8c6965a9be85b7ec43c60	Bacteria	Firmicutes	Clostridia	Lachnospirales	Lachnospiraceae	Roseburia	Unclassified Roseburia	110	36993
4a267716c1c5baefbe163ac4d4a4028f	Bacteria	Firmicutes	Clostridia	Lachnospirales	Lachnospiraceae	Roseburia	Unclassified Roseburia	34	2415
3a996e2f3bd01dc272a98a12ff8d383d	Bacteria	Firmicutes	Clostridia	Lachnospirales	Lachnospiraceae	Unclassified Lachnospiraceae	Unclassified Lachnospiraceae	51	5557
a76bceb8556d98d20da8b2e65d2a974d	Bacteria	Firmicutes	Clostridia	Lachnospirales	Lachnospiraceae	Unclassified Lachnospiraceae	Unclassified Lachnospiraceae	139	60441
2f7a13c13416fff5be074cf32995ec44	Bacteria	Firmicutes	Clostridia	Lachnospirales	Lachnospiraceae	Unclassified Lachnospiraceae	Unclassified Lachnospiraceae	48	2562
b813547b4b9ea900c009981f1abcf701	Bacteria	Firmicutes	Clostridia	Lachnospirales	Lachnospiraceae	Unclassified Lachnospiraceae	Unclassified Lachnospiraceae	31	1907
c287da853235f9a98089163fdca87226	Bacteria	Firmicutes	Clostridia	Lachnospirales	Lachnospiraceae	[Ruminococcus]_torques_group	Unclassified [Ruminococcus]_torques_group	170	67654
06858df2fbd352aedac92c93a62a4b5a	Bacteria	Firmicutes	Clostridia	Lachnospirales	Lachnospiraceae	[Ruminococcus]_torques_group	Unclassified [Ruminococcus]_torques_group	51	13108
93b58b0ba0d326e9c8d1a81f8672c16a	Bacteria	Firmicutes	Clostridia	Lachnospirales	Lachnospiraceae	[Ruminococcus]_torques_group	Unclassified [Ruminococcus]_torques_group	141	45408
bb35a35e317aeaf3cdd5bef973af2498	Bacteria	Firmicutes	Clostridia	Lachnospirales	Lachnospiraceae	[Ruminococcus]_torques_group	Unclassified [Ruminococcus]_torques_group	125	54995
707940842caa2afe60491008e04a8173	Bacteria	Firmicutes	Clostridia	Lachnospirales	Lachnospiraceae	Lachnospiraceae_NK4A136_group	Unclassified Lachnospiraceae_NK4A136_group	157	85651
17fdda78730bfacccea7d1b032ad0de9	Bacteria	Firmicutes	Clostridia	Lachnospirales	Lachnospiraceae	Lachnospiraceae_NK4A136_group	Unclassified Lachnospiraceae_NK4A136_group	123	47797
088877ad68faabfbab81c359b99b4644	Bacteria	Firmicutes	Clostridia	Lachnospirales	Lachnospiraceae	Unclassified Lachnospiraceae	Unclassified Lachnospiraceae	64	11710
7853dff588d4bad53cdcc3272d9aba23	Bacteria	Firmicutes	Clostridia	Lachnospirales	Lachnospiraceae	Lachnospiraceae_NK4A136_group	Unclassified Lachnospiraceae_NK4A136_group	62	4329
1b78f98206946e850d3dc1b94d6ca43e	Bacteria	Firmicutes	Clostridia	Lachnospirales	Lachnospiraceae	Lachnospiraceae_NK4A136_group	Unclassified Lachnospiraceae_NK4A136_group	24	817
d4848cd203e995d5512b8fb8dd42c04c	Bacteria	Firmicutes	Clostridia	Lachnospirales	Lachnospiraceae	Lachnoclostridium	Unclassified Lachnoclostridium	24	1922
78c2b8e06a58a133919d9e5fd0cd2da1	Bacteria	Firmicutes	Clostridia	Lachnospirales	Lachnospiraceae	Hungatella	Hungatella	33	3229
82c448c1808ec28bd3b550b0460519cb	Bacteria	Firmicutes	Clostridia	Lachnospirales	Lachnospiraceae	Hungatella	Unclassified Hungatella	37	4121
2afd81e05992550f91838c57bdeb8158	Bacteria	Firmicutes	Clostridia	Lachnospirales	Lachnospiraceae	Unclassified Lachnospiraceae	Unclassified Lachnospiraceae	57	4468
478739167292e4f93f1eb7aceb2e3e81	Bacteria	Firmicutes	Clostridia	Lachnospirales	Lachnospiraceae	Butyrivibrio	Butyrivibrio uncultured_bacterium	29	49435
7a4b03d408be56f063ae11449f3044a0	Bacteria	Firmicutes	Clostridia	Lachnospirales	Lachnospiraceae	Lachnospiraceae_NK4A136_group	Lachnospiraceae_NK4A136_group	32	11694
be1fe9bfe424ad27f568d8e2d7b42c19	Bacteria	Firmicutes	Clostridia	Lachnospirales	Lachnospiraceae	Lachnospiraceae_NK4A136_group	Lachnospiraceae_NK4A136_group uncultured_organism	147	43414
3adfcfa6caaacaa41dc7571330a74676	Bacteria	Firmicutes	Clostridia	Lachnospirales	Lachnospiraceae	Lachnospiraceae_NK4A136_group	Lachnospiraceae_NK4A136_group uncultured_organism	107	25184
3a2e84529949060743db3e340cfee803	Bacteria	Firmicutes	Clostridia	Lachnospirales	Lachnospiraceae	Unclassified Lachnospiraceae	Unclassified Lachnospiraceae	101	8784
c01e0b5a3d86e60e35097c353e231be2	Bacteria	Firmicutes	Clostridia	Lachnospirales	Lachnospiraceae	Unclassified Lachnospiraceae	Unclassified Lachnospiraceae	22	1848
04457f7adc6e79ab27896a470a80cd3c	Bacteria	Firmicutes	Clostridia	Lachnospirales	Lachnospiraceae	Unclassified Lachnospiraceae	Unclassified Lachnospiraceae	27	1049
05d757dba88ddd1e1e4e9974857a2b09	Bacteria	Firmicutes	Clostridia	Lachnospirales	Lachnospiraceae	Lachnospiraceae_FCS020_group	Lachnospiraceae_FCS020_group uncultured_organism	142	8059
b7ff5b3d93e067e2053a43dde8473777	Bacteria	Firmicutes	Clostridia	Lachnospirales	Lachnospiraceae	Lachnospiraceae_FCS020_group	Unclassified Lachnospiraceae_FCS020_group	25	1003
e0b63fce585e8ed599fe94c102c9e4f5	Bacteria	Firmicutes	Clostridia	Lachnospirales	Lachnospiraceae	Unclassified Lachnospiraceae	Unclassified Lachnospiraceae	27	1209
60dabde64062a51b7a51a08fae6daa0b	Bacteria	Firmicutes	Clostridia	Lachnospirales	Lachnospiraceae	Unclassified Lachnospiraceae	Unclassified Lachnospiraceae	62	1427
9df251784dde31e05f02b2ee1029d71c	Bacteria	Firmicutes	Clostridia	Lachnospirales	Lachnospiraceae	Fusicatenibacter	Fusicatenibacter uncultured_bacterium	196	128926
5287d8ae64d1e964b0bb7c203d98e154	Bacteria	Firmicutes	Clostridia	Lachnospirales	Lachnospiraceae	[Ruminococcus]_torques_group	Unclassified [Ruminococcus]_torques_group	115	35649
a00b4fdac316fe32b233507d015a5712	Bacteria	Firmicutes	Clostridia	Lachnospirales	Lachnospiraceae	CAG-56	CAG-56 uncultured_bacterium	124	19922
3682830d9f222e63e4e35e25b15c9478	Bacteria	Firmicutes	Clostridia	Lachnospirales	Lachnospiraceae	Unclassified Lachnospiraceae	Unclassified Lachnospiraceae	91	2436
c55b486b00eb7dd2bd960c38c024d1d1	Bacteria	Firmicutes	Clostridia	Lachnospirales	Lachnospiraceae	Unclassified Lachnospiraceae	Unclassified Lachnospiraceae	34	1254
c258c06f1e68acb437ccd00596a81b97	Bacteria	Firmicutes	Clostridia	Lachnospirales	Lachnospiraceae	Marvinbryantia	Unclassified Marvinbryantia	26	269
f51d9f310a6b219ce2348bccb775a142	Bacteria	Firmicutes	Clostridia	Lachnospirales	Lachnospiraceae	Marvinbryantia	Unclassified Marvinbryantia	57	2031
74e12a8659e93cbea164cd49ae404d9d	Bacteria	Firmicutes	Clostridia	Lachnospirales	Lachnospiraceae	Marvinbryantia	Unclassified Marvinbryantia	51	2177
16d4ea99379a4e5ebf3f820357a9ec12	Bacteria	Firmicutes	Clostridia	Lachnospirales	Lachnospiraceae	[Ruminococcus]_gauvreauii_group	Unclassified [Ruminococcus]_gauvreauii_group	40	16748
b978450e75ae38f47e8e4fadc48bbd0b	Bacteria	Firmicutes	Clostridia	Lachnospirales	Lachnospiraceae	Unclassified Lachnospiraceae	Unclassified Lachnospiraceae	124	38108
29fc1e11d7f813aa68e3c789b3fc1a20	Bacteria	Firmicutes	Clostridia	Lachnospirales	Lachnospiraceae	Roseburia	Unclassified Roseburia	132	17757
d3864fc0d139ae33e32888b486ee19cb	Bacteria	Firmicutes	Clostridia	Lachnospirales	Lachnospiraceae	Unclassified Lachnospiraceae	Unclassified Lachnospiraceae	83	48535
417b0f3e508358fd781eee9ff9f97c9f	Bacteria	Firmicutes	Clostridia	Lachnospirales	Lachnospiraceae	Roseburia	Roseburia uncultured_bacterium	42	5600
25496a64517e79fae616627d6927854e	Bacteria	Firmicutes	Clostridia	Lachnospirales	Lachnospiraceae	Unclassified Lachnospiraceae	Unclassified Lachnospiraceae	27	574
11902be998c8092e98cbe98af2f648af	Bacteria	Firmicutes	Clostridia	Lachnospirales	Lachnospiraceae	[Ruminococcus]_gnavus_group	Unclassified [Ruminococcus]_gnavus_group	83	44952
18ef4562cd7b2198170e26cc104b84d5	Bacteria	Firmicutes	Clostridia	Lachnospirales	Lachnospiraceae	Dorea	Dorea uncultured_bacterium	34	1493
ad89a9d5fec4408fafb73e7225f44d08	Bacteria	Firmicutes	Clostridia	Lachnospirales	Lachnospiraceae	Dorea	Dorea uncultured_bacterium	186	56113
e412a7bdbe75c4cbe282f912ab058e1b	Bacteria	Firmicutes	Clostridia	Lachnospirales	Lachnospiraceae	Lachnoclostridium	Lachnoclostridium uncultured_bacterium	27	1534
bdd3c6105c8a5189c65fd34427883633	Bacteria	Firmicutes	Clostridia	Lachnospirales	Lachnospiraceae	Unclassified Lachnospiraceae	Unclassified Lachnospiraceae	30	943
2ab424bb8819d10f58e3059611aeb88c	Bacteria	Firmicutes	Clostridia	Lachnospirales	Lachnospiraceae	Lachnoclostridium	Lachnoclostridium	44	3931
902d8f67d3ef7fec32c8b3b3c1ad0ba3	Bacteria	Firmicutes	Clostridia	Lachnospirales	Lachnospiraceae	Eisenbergiella	Unclassified Eisenbergiella	39	4647
5bd72dc839fc73528c45596ca62b77f8	Bacteria	Firmicutes	Clostridia	Lachnospirales	Lachnospiraceae	Eisenbergiella	Eisenbergiella	58	6151
7cd4efa29b942711d9a324e442bd9268	Bacteria	Firmicutes	Clostridia	Lachnospirales	Lachnospiraceae	Lachnoclostridium	Unclassified Lachnoclostridium	95	27437
657967aad31527de494561e0ddbf3d20	Bacteria	Firmicutes	Clostridia	Lachnospirales	Lachnospiraceae	Lachnoclostridium	Unclassified Lachnoclostridium	22	1027
777dafa3e5bad680cc5a2c1418e8b728	Bacteria	Firmicutes	Clostridia	Lachnospirales	Lachnospiraceae	Unclassified Lachnospiraceae	Unclassified Lachnospiraceae	143	25827
026a7201865e340fc468259cc1429fd4	Bacteria	Firmicutes	Clostridia	Lachnospirales	Lachnospiraceae	Unclassified Lachnospiraceae	Unclassified Lachnospiraceae	127	5174
b95f1e5d67f0a3ca04d9282dca21a1af	Bacteria	Firmicutes	Clostridia	Lachnospirales	Lachnospiraceae	Unclassified Lachnospiraceae	Unclassified Lachnospiraceae	24	2570
edc06e5f20535c71071803ccc27290d8	Bacteria	Firmicutes	Clostridia	Lachnospirales	Lachnospiraceae	Dorea	Dorea	200	55711
858239ae0480d03a1c4022da23ebc160	Bacteria	Firmicutes	Clostridia	Lachnospirales	Lachnospiraceae	Unclassified Lachnospiraceae	Unclassified Lachnospiraceae	35	2703
b2df62de0d34ed8454854a1153cc90b8	Bacteria	Firmicutes	Clostridia	Lachnospirales	Lachnospiraceae	GCA-900066755	GCA-900066755	28	387
4595db49426fb88614f6d6e90d952ae9	Bacteria	Firmicutes	Clostridia	Lachnospirales	Lachnospiraceae	Blautia	Blautia	37	2782
c7d1ed6c70202259164edf3ee7806f0c	Bacteria	Firmicutes	Clostridia	Lachnospirales	Lachnospiraceae	Blautia	Blautia	187	38359
5efe9c4123ddb4fd8e8b4da7886b0a2f	Bacteria	Firmicutes	Clostridia	Lachnospirales	Lachnospiraceae	Blautia	Blautia	25	2181
8462d04767d035222ad64d5b86c8651c	Bacteria	Firmicutes	Clostridia	Lachnospirales	Lachnospiraceae	Blautia	Blautia	25	5301
286b444fb673d554ebd55837a29a398e	Bacteria	Firmicutes	Clostridia	Lachnospirales	Lachnospiraceae	Blautia	Blautia	100	20062
af2150fef76b295092cd60a788cbe500	Bacteria	Firmicutes	Clostridia	Lachnospirales	Lachnospiraceae	Blautia	Unclassified Blautia	198	98733
8f6e2a91e20994c00566a5ff2b49506e	Bacteria	Firmicutes	Clostridia	Lachnospirales	Lachnospiraceae	Blautia	Unclassified Blautia	204	110007
400ef329b2c43b49217289537bb77633	Bacteria	Firmicutes	Clostridia	Lachnospirales	Lachnospiraceae	Blautia	Blautia	128	9900
2eedf896e95f02090d22dd3e68742ce7	Bacteria	Firmicutes	Clostridia	Lachnospirales	Lachnospiraceae	Blautia	Unclassified Blautia	177	34712
105344b0b04df4d06036c8c91f439255	Bacteria	Firmicutes	Clostridia	Lachnospirales	Lachnospiraceae	Blautia	Blautia	41	1698
9710ba1f3be2b4b6efbf06b9feccfc7a	Bacteria	Firmicutes	Clostridia	Lachnospirales	Lachnospiraceae	Blautia	Unclassified Blautia	34	3911
f9c0d23ed5120f50cb33ba4af69d24ef	Bacteria	Firmicutes	Clostridia	Lachnospirales	Lachnospiraceae	Lachnospiraceae_UCG-003	Lachnospiraceae_UCG-003 uncultured_bacterium	30	5022
a09c0e8c314bd987a8c6f60a358f141d	Bacteria	Firmicutes	Clostridia	Lachnospirales	Lachnospiraceae	Unclassified Lachnospiraceae	Unclassified Lachnospiraceae	32	17657
169a87692b19db5f13f986e8c33f673d	Bacteria	Firmicutes	Clostridia	Lachnospirales	Lachnospiraceae	Lachnoclostridium	Unclassified Lachnoclostridium	30	6674
c4dc051d9c9b794f54f48670c7e46570	Bacteria	Firmicutes	Clostridia	Lachnospirales	Lachnospiraceae	Lachnospiraceae_UCG-004	Lachnospiraceae_UCG-004	24	1836
2ee657e8d73105fdb87313a047117230	Bacteria	Firmicutes	Clostridia	Lachnospirales	Lachnospiraceae	Lachnospiraceae_UCG-004	Lachnospiraceae_UCG-004	127	19981
bd1d9403479d0073f096ab95f903bcb0	Bacteria	Firmicutes	Clostridia	Lachnospirales	Lachnospiraceae	Lachnospiraceae_UCG-004	Lachnospiraceae_UCG-004	37	1270
fb6956ecda12a8dc652b1866dea12301	Bacteria	Firmicutes	Clostridia	Lachnospirales	Lachnospiraceae	Lachnospiraceae_UCG-004	Unclassified Lachnospiraceae_UCG-004	90	15971
bb0ec67481c826edfe26490692202c3f	Bacteria	Firmicutes	Clostridia	Lachnospirales	Lachnospiraceae	Unclassified Lachnospiraceae	Unclassified Lachnospiraceae	67	10658
3a3d4a6c3adbc15db31a2243014c1c22	Bacteria	Firmicutes	Clostridia	Lachnospirales	Lachnospiraceae	Unclassified Lachnospiraceae	Unclassified Lachnospiraceae	66	8052
20a4ef09ca6e01e1cc0421853f672b7e	Bacteria	Firmicutes	Clostridia	Lachnospirales	Lachnospiraceae	Lachnoclostridium	Lachnoclostridium uncultured_organism	131	20116
cbe2abdf95ba4f41c1453328d1e0230c	Bacteria	Firmicutes	Clostridia	Lachnospirales	Lachnospiraceae	Lachnoclostridium	Lachnoclostridium uncultured_organism	165	72292
1f4c2421678f1e0e027e957e185fee26	Bacteria	Firmicutes	Clostridia	Lachnospirales	Lachnospiraceae	Lachnoclostridium	Unclassified Lachnoclostridium	34	2527
1aa2c2a75a7f0e9890e45d4968e71744	Bacteria	Firmicutes	Clostridia	Lachnospirales	Lachnospiraceae	Unclassified Lachnospiraceae	Unclassified Lachnospiraceae	36	3215
256c538168b50bbfbe7c92b8e2180bad	Bacteria	Firmicutes	Clostridia	Lachnospirales	Lachnospiraceae	Unclassified Lachnospiraceae	Unclassified Lachnospiraceae	103	9135
b4cecf594b150ee39754cc963dfeafb2	Bacteria	Firmicutes	Clostridia	Lachnospirales	Lachnospiraceae	Unclassified Lachnospiraceae	Unclassified Lachnospiraceae	34	332
3dbdfb7b26b22b2f786f9ad53236b7d8	Bacteria	Firmicutes	Clostridia	Lachnospirales	Lachnospiraceae	Unclassified Lachnospiraceae	Unclassified Lachnospiraceae	81	7788
701a3b717e15f0c22b17a989e3fd807a	Bacteria	Firmicutes	Clostridia	Lachnospirales	Lachnospiraceae	Unclassified Lachnospiraceae	Unclassified Lachnospiraceae	132	13180
2555ab896130cd0373de325088a94110	Bacteria	Firmicutes	Clostridia	Lachnospirales	Lachnospiraceae	Lachnoclostridium	Unclassified Lachnoclostridium	159	45677

## Sheet: Plasma FC analysis
Table S5. Conducting fold change analysis on plasma metabolites in various cognitive impairment statuses compared to a healthy control group
Metabolites	Healthy.avg	SCD.avg	MCI.avg	Dementia.avg			SCD_Fold.Change	SCD_Log2FC	SCD_p.Value	SCD_adjusted_p	MCI_Fold Change	MCI_Log2FC	MCI_p.Value	MCI_adjusted_p	AD_Fold Change	AD_Log2FC	AD_p.Value	AD_adjusted_p
10_HDoHE	0.018	0.021	0.024	0.026			1162437	0.217152	0.018502	0.583678	1300726	0.379317	0.00025	0.008687	1417935	0.503792	0.029712	0.526324
11_12_DiHETrE	0.023	0.023	0.025	0.028			0.984521	-0.02251	0.577128	0.958033	1075118	0.104495	0.055431	0.173136	1225709	0.293616	0.223595	0.782855
11_HDoHE	0.026	0.031	0.035	0.04			1187956	0.248481	0.0389	0.604922	1339546	0.421744	0.000314	0.008687	1529302	0.612874	0.025509	0.526324
11_HETE	0.169	0.174	0.185	0.206			1026854	0.038231	0.895184	0.988036	1091553	0.126383	0.12147	0.288057	1215192	0.281184	0.390696	0.811052
12_13_DiHOME	0.756	0.771	0.835	0.674			1019806	0.028294	0.730862	0.988036	1104421	0.14329	0.413992	0.578731	0.890955	-0.16658	0.395645	0.811052
12_13_EpOME	0.075	0.073	0.087	0.069			0.981177	-0.02741	0.312529	0.916324	1160211	0.214387	0.254576	0.449571	0.926104	-0.11075	0.500642	0.846379
13_HDoHE	0.023	0.026	0.033	0.036			1134923	0.182595	0.160558	0.888419	1429467	0.515477	0.000297	0.008687	1600292	0.678335	0.032093	0.526324
13_HODE	1.07	1084	1087	0.937			1013876	0.019881	0.633508	0.962539	1015904	0.022765	0.768015	0.879245	0.875716	-0.19147	0.119343	0.5931
14_15_DiHETE	0.004	0.004	0.005	0.005			1085177	0.117931	0.956751	0.990363	1212492	0.277975	0.007982	0.055206	1223871	0.291452	0.432858	0.819955
14_15_DiHETrE	0.044	0.042	0.048	0.055			0.946992	-0.07858	0.198566	0.916324	1084434	0.116943	0.025456	0.10564	1263464	0.337384	0.164612	0.710429
15_HEPE	0.014	0.015	0.018	0.015			1058487	0.082003	0.816799	0.988036	132514	0.406145	0.007668	0.055206	1049863	0.070201	0.949444	0.979301
15_HETE	0.092	0.089	0.102	0.101			0.966073	-0.0498	0.522688	0.953709	1110195	0.150813	0.031251	0.119138	1097168	0.133784	0.552767	0.848887
15_HETrE	0.048	0.045	0.048	0.047			0.941448	-0.08705	0.193182	0.916324	1015856	0.022696	0.685637	0.830585	0.986502	-0.01961	0.691961	0.902214
16_HDoHE	0.053	0.057	0.065	0.07			1083006	0.115041	0.244124	0.916324	122693	0.295053	0.011717	0.062743	1326962	0.408127	0.189909	0.74155
17_18_DiHETE	0.017	0.018	0.02	0.022			1066998	0.093557	0.994898	0.99538	1223965	0.291563	0.001917	0.019887	131722	0.397496	0.25083	0.783719
17_HDoHE	0.07	0.075	0.085	0.096			1066948	0.09349	0.314212	0.916324	1218573	0.285193	0.002418	0.022296	1368323	0.452409	0.099992	0.578003
19_20_DiHDPA	0.032	0.034	0.037	0.049			1048904	0.068883	0.824064	0.988036	1152833	0.205183	0.010699	0.062743	1508666	0.593274	0.090521	0.578003
19_20_EpDPE	0.004	0.005	0.005	0.005			1099859	0.137318	0.219534	0.916324	1196264	0.258536	0.056321	0.173136	1262449	0.336225	0.177651	0.728368
20_HETE	0.096	0.095	0.108	0.141			0.98727	-0.01848	0.659004	0.968094	1125178	0.170153	0.028657	0.113263	1467994	0.553846	0.06096	0.578003
5_6_DiHETrE	0.009	0.009	0.009	0.01			1032361	0.045947	0.728143	0.988036	104756	0.067033	0.227961	0.425185	1113375	0.15494	0.51828	0.846379
5_HEPE	0.037	0.042	0.043	0.036			1115036	0.157091	0.312281	0.916324	1150247	0.201943	0.06031	0.181456	0.972018	-0.04094	0.978842	0.997192
5_HETE	0.143	0.141	0.153	0.165			0.986449	-0.01968	0.793906	0.988036	1068974	0.096227	0.248354	0.443298	1155658	0.208715	0.376857	0.811052
5_HETrE	0.036	0.04	0.04	0.039			1107463	0.147258	0.611417	0.962539	1096323	0.132672	0.127051	0.292923	1084945	0.117622	0.452221	0.829472
7_HDoHE	0.014	0.015	0.018	0.02			1073206	0.101928	0.527581	0.953709	1300914	0.379525	0.001524	0.016869	1456962	0.542963	0.103789	0.578003
8_12_iPF2a_IV	0.035	0.034	0.039	0.039			0.964178	-0.05263	0.334016	0.916324	1107223	0.146946	0.061214	0.181456	1110552	0.151277	0.349664	0.811052
8_9_DiHETrE	0.005	0.005	0.006	0.006			0.998168	-0.00265	0.836378	0.988036	1087212	0.120634	0.046443	0.158282	1159276	0.213224	0.428609	0.819955
8_HETE	0.097	0.089	0.099	0.096			0.919353	-0.12131	0.080488	0.783197	1018904	0.027018	0.41836	0.578731	0.992084	-0.01147	0.926925	0.97446
8_HETrE	0.07	0.071	0.078	0.079			1017748	0.025381	0.859578	0.988036	112171	0.165699	0.017957	0.085165	1131413	0.178125	0.509087	0.846379
9_10_13_TriHOME	1868	2245	2376	2317			120188	0.265292	0.023909	0.583678	1271978	0.347074	0.000614	0.011331	1240524	0.31095	0.102764	0.578003
9_10_DiHOME	0.342	0.384	0.359	0.284			1123461	0.167951	0.303252	0.916324	1052257	0.073487	0.999133	0.999133	0.831175	-0.26678	0.110937	0.578003
9_10_EpOME	0.012	0.012	0.013	0.013			1061599	0.086239	0.36169	0.9237	1129815	0.176087	0.012921	0.066837	1089585	0.123779	0.553847	0.848887
9_12_13_TriHOME	1639	1982	2162	1967			1209786	0.274752	0.016017	0.583678	1319474	0.399963	3.44E-05	0.00571	1200225	0.263305	0.092951	0.578003
9_HETE	0.023	0.023	0.024	0.025			1005389	0.007754	0.99538	0.99538	1074739	0.103986	0.144374	0.311247	1094599	0.130402	0.399684	0.811052
9_HODE	3666	3607	3654	3373			0.983821	-0.02353	0.804577	0.988036	0.996679	-0.0048	0.970233	0.989743	0.919889	-0.12047	0.331088	0.811052
9_HOTrE	0.043	0.041	0.042	0.036			0.959771	-0.05924	0.885726	0.988036	0.982682	-0.0252	0.899142	0.940559	0.824161	-0.279	0.137978	0.628567
AEA	0.875	0.844	0.919	1087			0.965247	-0.05103	0.379885	0.953709	1050662	0.071298	0.317177	0.51619	1242127	0.312813	0.097633	0.578003
CA	1813	1803	1.73	1396			0.994292	-0.00826	0.524491	0.953709	0.954082	-0.06781	0.881815	0.932365	0.769682	-0.37767	0.635244	0.872351
CDCA	1673	1885	2.2	3154			112703	0.172526	0.938064	0.988036	1315169	0.395248	0.160652	0.337572	1885749	0.915138	0.18728	0.74155
Cortisol	7.21	7297	8.5	8692			1012041	0.017267	0.631028	0.962539	1178821	0.237344	0.001011	0.013312	1205541	0.26968	0.270224	0.783719
DCA	54212	54382	76883	117859			1003147	0.004533	0.626209	0.962539	1418204	0.504065	0.011106	0.062743	2174061	1120392	0.526407	0.846379
GCDCA	4413	6322	4804	5098			1432747	0.518784	0.282873	0.916324	1088702	0.122609	0.070333	0.203802	1155371	0.208356	0.828817	0.91734
GDCA	1449	2978	2479	2499			2055301	103935	0.84614	0.988036	1710878	0.774737	0.001219	0.014452	1724871	0.786488	0.604061	0.872351
OEA	0.917	0.937	0.95	1045			1022442	0.032019	0.496053	0.953709	1036385	0.051561	0.242288	0.440923	1140014	0.189051	0.079727	0.578003
PEA	1317	1457	1407	1477			1105997	0.145348	0.08964	0.783197	1068051	0.094981	0.026135	0.105813	1121144	0.164972	0.035571	0.530329
SEA	0.716	0.832	0.743	0.755			1161323	0.215769	0.069788	0.772325	103681	0.052152	0.322648	0.519997	1054423	0.076453	0.375636	0.811052
1_LG_2_LG	2195	2376	2503	1964			108233	0.11414	0.533238	0.953709	1140425	0.189571	0.177889	0.361408	0.894569	-0.16074	0.221543	0.782855
8_HDoHE	0.019	0.022	0.025	0.029			1163676	0.21869	0.043729	0.604922	1310228	0.389818	0.004116	0.031057	1514683	0.599016	0.041141	0.539804
DGLEA	0.012	0.012	0.013	0.014			100277	0.003991	0.985083	0.99538	1027777	0.039527	0.633366	0.784618	1115745	0.158007	0.202454	0.76098
DHEA	0.093	0.095	0.104	0.104			1013663	0.019578	0.634476	0.962539	111527	0.157392	0.11093	0.270509	1113572	0.155195	0.405932	0.811052
POEA	0.197	0.197	0.197	0.225			0.997151	-0.00412	0.974357	0.99538	0.99908	-0.00133	0.806013	0.886081	1143618	0.193605	0.655261	0.873681
cLPA18.0	0.006	0.006	0.006	0.006			1070764	0.09864	0.126638	0.820351	104307	0.060835	0.300076	0.500737	104823	0.067956	0.587412	0.872351
cLPA18.1	0.003	0.003	0.003	0.004			105537	0.077748	0.329917	0.916324	104924	0.069344	0.334603	0.52046	1441626	0.527697	0.042789	0.539804
FA18.2	0.038	0.039	0.035	0.031			1046357	0.065375	0.488389	0.953709	0.924152	-0.1138	0.097599	0.249442	0.818691	-0.28861	0.097433	0.578003
FA22.4_w6	0.063	0.063	0.069	0.117			0.990022	-0.01447	0.814083	0.988036	1087	0.120352	0.275903	0.482105	1841813	0.881126	0.011844	0.485589
FA22.5_w6	0.268	0.271	0.304	0.453			1009391	0.013485	0.800246	0.988036	1132774	0.17986	0.178527	0.361408	1688712	0.755924	0.026716	0.526324
FA22.6	3259	3236	3.26	3322			0.992938	-0.01022	0.689883	0.987246	1000148	0.000214	0.992337	0.998351	1019179	0.027408	0.465314	0.829472
GCA	2287	2344	2243	2229			1024835	0.035392	0.251455	0.916324	0.980636	-0.02821	0.227907	0.425185	0.974525	-0.03723	0.405571	0.811052
GLCA	0.033	0.035	0.046	0.112			1056389	0.079142	0.277448	0.916324	1421713	0.50763	0.206943	0.399448	3424298	1775808	0.698959	0.902214
GUDCA	0.124	0.114	0.122	0.181			0.917357	-0.12444	0.619417	0.962539	0.981571	-0.02684	0.050253	0.163568	1459241	0.545218	0.30747	0.811052
LCA_3S	0.229	0.211	0.3	0.656			0.920854	-0.11896	0.301543	0.916324	1306549	0.385761	0.135562	0.300045	2859858	1515943	0.1085	0.578003
LEA	0.254	0.253	0.243	0.251			0.996871	-0.00452	0.846181	0.988036	0.95572	-0.06534	0.110842	0.270509	0.98691	-0.01901	0.767268	0.908333
LPE14.0	0.003	0.003	0.004	0.003			1060195	0.084329	0.346687	0.916324	1136573	0.18469	0.342886	0.527028	0.962126	-0.0557	0.829411	0.91734
LPE16.0	0.445	0.498	0.499	0.515			1118316	0.161327	0.030447	0.604922	1120415	0.164033	0.011328	0.062743	1156844	0.210195	0.022878	0.526324
LPE16.1	0.021	0.021	0.024	0.03			1005076	0.007304	0.435021	0.953709	1119915	0.16339	0.094131	0.249442	1410432	0.496137	0.281948	0.783719
LPE18.0	0.745	0.756	0.764	0.783			1014811	0.021211	0.783463	0.988036	1025017	0.035648	0.407502	0.578731	105107	0.071859	0.410472	0.811052
LPE18.1	0.456	0.465	0.472	0.51			101924	0.027494	0.62117	0.962539	1033694	0.047809	0.334539	0.52046	1118555	0.161636	0.071646	0.578003
LPE18.2	0.577	0.611	0.59	0.615			1059008	0.082714	0.308719	0.916324	1022587	0.032224	0.796693	0.886081	1066888	0.093409	0.38957	0.811052
LPE18.3	0.019	0.019	0.018	0.016			1002863	0.004125	0.894409	0.988036	0.95686	-0.06362	0.813936	0.888903	0.831997	-0.26535	0.263233	0.783719
LPE20.3	0.111	0.108	0.116	0.128			0.975778	-0.03537	0.677846	0.978456	1053004	0.07451	0.309839	0.509241	1158166	0.211842	0.304335	0.811052
LPE20.4	0.624	0.622	0.662	0.764			0.997372	-0.0038	0.931698	0.988036	1061435	0.086016	0.103864	0.261234	1224469	0.292156	0.059875	0.578003
LPE20.5	0.056	0.064	0.069	0.066			1151006	0.202895	0.10287	0.820351	1232158	0.301187	0.01139	0.062743	1189114	0.249888	0.462489	0.829472
LPE22.4	0.025	0.025	0.027	0.033			0.98632	-0.01987	0.907332	0.988036	1099188	0.136438	0.128944	0.293215	1335158	0.41701	0.257806	0.783719
LPE22.5	0.057	0.061	0.066	0.071			1063747	0.089155	0.265317	0.916324	1140936	0.190218	0.008549	0.056766	1228336	0.296706	0.106173	0.578003
LPE22.6	0.445	0.481	0.496	0.575			1080983	0.112344	0.138372	0.820351	1114446	0.156327	0.013287	0.066837	129084	0.36831	0.024184	0.526324
LPS16.0	0.258	0.265	0.265	0.237			1025442	0.036246	0.234509	0.916324	1028304	0.040266	0.216161	0.412446	0.919044	-0.12179	0.307283	0.811052
LPS18.0	0.154	0.158	0.169	0.177			102458	0.035032	0.504415	0.953709	1097707	0.134493	0.02327	0.104402	1152193	0.204382	0.133069	0.623523
O_AEA	1057	1065	1099	1238			1007492	0.010769	0.546913	0.955659	1040106	0.05673	0.301649	0.500737	1171343	0.228164	0.053918	0.578003
Sphinganine1P18.0	0.382	0.385	0.388	0.385			1006337	0.009113	0.910461	0.988036	1013399	0.019202	0.692816	0.830585	1005561	0.008	0.842905	0.91734
Sphingosine1P16.1	0.175	0.168	0.172	0.145			0.960615	-0.05797	0.931022	0.988036	0.98391	-0.0234	0.59695	0.752891	0.833365	-0.26298	0.071533	0.578003
Sphingosine1P18.1	1816	1719	1731	1721			0.946689	-0.07904	0.461078	0.953709	0.953059	-0.06936	0.555976	0.726709	0.9474	-0.07795	0.628593	0.872351
Sphingosine1P18.2	0.67	0.606	0.613	0.564			0.903456	-0.14647	0.475753	0.953709	0.914341	-0.1292	0.089497	0.245029	0.841023	-0.24978	0.108031	0.578003
TCA	0.014	0.021	0.026	0.013			1481552	0.567109	0.120151	0.820351	1799201	0.847357	0.071208	0.203802	0.88215	-0.1809	0.635454	0.872351
TCDCA	0.047	0.086	0.086	0.07			1848175	0.886102	0.753133	0.988036	184995	0.887486	0.002382	0.022296	1512091	0.596545	0.94897	0.979301
cLPA14.0	0.002	0.001	0.001	0.001			0.836428	-0.25769	0.155396	0.888419	0.812532	-0.2995	0.032131	0.119138	0.636877	-0.65091	0.003711	0.202854
cLPA16.1	0.01	0.009	0.009	0.009			0.853925	-0.22782	0.021396	0.583678	0.931327	-0.10264	0.351301	0.530145	0.915449	-0.12745	0.543711	0.848887
cLPA18.2	0.003	0.003	0.003	0.003			1085042	0.117751	0.178909	0.916324	0.959554	-0.05956	0.449259	0.606317	1071166	0.099183	0.839137	0.91734
FA18.1	7384	7472	7514	7165			1011903	0.017071	0.845219	0.988036	1017581	0.025144	0.654226	0.798541	0.970306	-0.04349	0.704167	0.902214
FA18.3_w3	0.007	0.007	0.006	0.004			1045321	0.063946	0.773601	0.988036	0.861183	-0.29561	0.047675	0.158282	0.66476	-0.58909	0.002209	0.196228
FA18.3_w6	0.004	0.004	0.003	0.003			0.974987	-0.03654	0.960533	0.990363	0.906218	-0.14207	0.072567	0.204172	0.887568	-0.17207	0.38869	0.811052
FA20.3_w6	0.029	0.025	0.028	0.037			0.868578	-0.20327	0.024613	0.583678	0.988029	-0.01737	0.786323	0.884953	1276838	0.352575	0.175951	0.728368
FA22.5_w3	0.291	0.294	0.309	0.367			1010556	0.015149	0.935514	0.988036	1061966	0.086737	0.610054	0.76142	125848	0.331683	0.27512	0.783719
LPS18.2	0.006	0.007	0.006	0.005			1049787	0.070097	0.627131	0.962539	0.988874	-0.01614	0.758461	0.879245	0.849562	-0.23521	0.434976	0.819955
LPS20.4	0.036	0.034	0.036	0.035			0.963096	-0.05425	0.498915	0.953709	1016467	0.023563	0.649422	0.798541	0.991464	-0.01237	0.764934	0.908333
LPS22.4	0.033	0.034	0.036	0.038			1001361	0.001963	0.572768	0.958033	1063002	0.088144	0.198766	0.392799	1123377	0.167842	0.648944	0.872351
LPS22.6	0.023	0.021	0.023	0.022			0.900833	-0.15067	0.067492	0.772325	0.970226	-0.04361	0.589048	0.752169	0.942945	-0.08475	0.498894	0.846379
THDCA	0.005	0.008	0.006	0.005			1699097	0.764768	0.328918	0.916324	1191116	0.252314	0.01069	0.062743	1155355	0.208337	0.474127	0.836095
Glucose	4172	4.27	4672	4995			1023314	0.033249	0.321669	0.916324	1119829	0.163279	0.001021	0.013312	1197162	0.259618	0.002393	0.196228
Glutaric acid	0.275	0.277	0.299	0.296			1007593	0.010913	0.610678	0.962539	108469	0.117283	0.003042	0.025252	1074909	0.104215	0.242249	0.783719
Hippuric acid	0.209	0.244	0.241	0.148			1169211	0.225535	0.284526	0.916324	1153333	0.205809	0.125989	0.292923	0.707536	-0.49912	0.281821	0.783719
Hypoxanthine	0.899	0.88	0.855	0.88			0.979633	-0.02969	0.894452	0.988036	0.951328	-0.07199	0.233557	0.430783	0.979752	-0.02951	0.563325	0.85542
Indoleacetic acid	0.138	0.119	0.17	0.129			0.859767	-0.21798	0.011226	0.583678	1230788	0.299583	0.00096	0.013312	0.935505	-0.09618	0.648194	0.872351
Inosine	0.053	0.054	0.05	0.059			1012914	0.018512	0.836522	0.988036	0.937547	-0.09304	0.19498	0.389959	1106679	0.146236	0.735078	0.908333
Lactate	1714	1638	1707	1671			0.955328	-0.06593	0.294866	0.916324	0.995516	-0.00648	0.983074	0.995062	0.974911	-0.03666	0.731024	0.908333
Mannitol	0.087	0.099	0.124	0.088			1144037	0.194134	0.13672	0.820351	1423302	0.509242	0.000549	0.011331	1007624	0.010957	0.819225	0.91734
Pyruvate	0.862	0.845	0.848	0.864			0.98097	-0.02772	0.534307	0.953709	0.984863	-0.02201	0.574735	0.74495	1003185	0.004587	0.856643	0.918231
Sorbitol	0.085	0.098	0.127	0.087			1149485	0.200988	0.112306	0.820351	1482804	0.568328	0.000459	0.010892	1011953	0.017143	0.769868	0.908333
Succinic acid	0.037	0.039	0.04	0.038			105074	0.071406	0.402077	0.953709	108227	0.11406	0.032296	0.119138	1048055	0.067714	0.50146	0.846379
Uridine	5095	5158	4808	4857			1012552	0.017996	0.649424	0.962539	0.943839	-0.08339	0.097673	0.249442	0.953355	-0.06891	0.394825	0.811052
Xanthine	0.434	0.471	0.463	0.39			1086689	0.119939	0.466996	0.953709	1067937	0.094826	0.482972	0.64656	0.899809	-0.15231	0.311642	0.811052
Xylitol	0.027	0.031	0.033	0.03			1121014	0.164805	0.002294	0.380869	1202859	0.266467	0.000107	0.008687	1087537	0.121064	0.112781	0.578003
α-Ketoglutarate	0.058	0.057	0.059	0.061			0.988438	-0.01678	0.895703	0.988036	1030321	0.043094	0.504107	0.669455	1066917	0.093448	0.482103	0.841115
Adenine	0.041	0.044	0.047	0.045			1071764	0.099988	0.28254	0.916324	114481	0.195108	0.019289	0.088945	1090967	0.125607	0.321121	0.811052
ADP	0.307	0.324	0.386	0.391			1057794	0.081058	0.821684	0.988036	1257757	0.330853	0.025371	0.10564	1276407	0.352088	0.342975	0.811052
Cytidine	0.622	0.675	0.656	0.613			1086341	0.119477	0.866091	0.988036	1055427	0.077827	0.415063	0.578731	0.986194	-0.02006	0.872738	0.92941
Fumaric acid	0.033	0.034	0.038	0.036			1011522	0.016528	0.891241	0.988036	1142367	0.192026	0.287456	0.491935	1096243	0.132568	0.4219	0.819955
Glycerate-3-P	0.003	0.003	0.003	0.003			1044469	0.06277	0.64596	0.962539	110212	0.140281	0.150642	0.320597	1036169	0.05126	0.997192	0.997192
IMP	0.202	0.186	0.187	0.158			0.921298	-0.11826	0.792415	0.988036	0.925886	-0.11109	0.379141	0.552083				NA
Methionine	1.42	1455	1462	1421			1024833	0.035389	0.460329	0.953709	103014	0.04284	0.578907	0.74495	100118	0.001701	0.990497	0.997192
Valeric acid	0.012	0.012	0.013	0.012			1008052	0.01157	0.782126	0.988036	1075571	0.105103	0.346399	0.527543	0.975323	-0.03605	0.995151	0.997192
Malic acid	0.039	0.041	0.045	0.042			1037384	0.05295	0.492888	0.953709	1137325	0.185645	0.112441	0.270509	1062661	0.087682	0.783383	0.911168
Adenosine	0.706	0.695	0.649	0.596			0.985087	-0.02168	0.847377	0.988036	0.919982	-0.12032	0.371821	0.546215	0.84394	-0.24479	0.360643	0.811052
Dihydroxyacetone phosphate	0.002	0.002	0.002	0.002			100265	0.003819	0.540328	0.954197	0.924174	-0.11376	0.738663	0.869631	1029763	0.042312	0.445566	0.829472
Fructose-6-P	0.00003	0.00003	0.00003	0.00002			0.91053	-0.13522	0.38505	0.953709	108845	0.122276	0.801656	0.886081				NA
Glyceraldehyde-3-P	0.00007	0.00007	0.00007	0.00007			0.995159	-0.007	0.561125	0.958033	0.994576	-0.00785	0.788994	0.884953	1044583	0.062927	0.280927	0.783719
Glycolic acid	0.00035	0.00029	0.00038	0.0004			0.823523	-0.28012	0.310951	0.916324	1082781	0.114741	0.710543	0.842501	1160645	0.214927	0.377241	0.811052
Guanine	0.00047	0.00047	0.00045	0.00045			1019763	0.028233	0.521352	0.953709	0.968625	-0.04599	0.971856	0.989743	0.960066	-0.05879	0.457631	0.829472
Guanosine	0.00493	0.00468	0.00409	0.00353			0.949953	-0.07407	0.52415	0.953709	0.829418	-0.26983	0.244367	0.440923	0.716418	-0.48113	0.522203	0.846379
Nicotinate	0.001	0.001	0.001	0.002			1141778	0.191282	0.925687	0.988036	1188087	0.24864	0.326472	0.52046	1384163	0.469014	0.542203	0.848887
Phenylalanine	0.761	0.681	0.92	0.738			0.894829	-0.16032	0.238625	0.916324	1208853	0.273639	0.055424	0.173136	0.969819	-0.04421	0.982097	0.997192
Phosphoenolpyruvate	0.001	0.001	0.001	0.001			1050955	0.0717	0.980244	0.99538	1301769	0.380473	0.090041	0.245029	1122324	0.166489	0.224355	0.782855
Serine	0.335	0.339	0.357	0.358			1010754	0.015432	0.414855	0.953709	1065044	0.090913	0.335477	0.52046	1068769	0.095951	0.812893	0.91734
Uracil	1706	1853	1835	1364			1085998	0.119022	0.94042	0.988036	1075187	0.104587	0.924428	0.959094	0.799567	-0.32271	0.627786	0.872351
Acetyl-l-carnitine	0.18	0.187	0.175	0.185			1041632	0.058846	0.353281	0.916324	0.974762	-0.03688	0.863698	0.929744	1030175	0.04289	0.763516	0.908333
Alanine	1.12	1.03	1062	1119			0.920149	-0.12006	0.121376	0.820351	0.948319	-0.07656	0.202882	0.396216	0.999175	-0.00119	0.831036	0.91734
Aspartate	0.013	0.013	0.013	0.012			0.975342	-0.03602	0.523496	0.953709	0.981148	-0.02746	0.749713	0.876424	0.918374	-0.12285	0.204165	0.76098
Betaine	0.146	0.168	0.169	0.141			1150284	0.20199	0.042488	0.604922	1157384	0.210867	0.003289	0.026002	0.964541	-0.05208	0.639769	0.872351
Carnitine	0.346	0.355	0.354	0.348			1028307	0.040271	0.42011	0.953709	1025099	0.035763	0.392128	0.566029	1007389	0.01062	0.844624	0.91734
Creatinine	0.258	0.27	0.29	0.281			1046003	0.064887	0.348545	0.916324	1126292	0.171581	0.001042	0.013312	1087983	0.121656	0.271113	0.783719
Glutamic acid	25815	25028	25383	27984			0.969528	-0.04465	0.799714	0.988036	0.983284	-0.02432	0.82769	0.898017	1084059	0.116443	0.904212	0.956715
Glutamine	3023	3127	3094	3012			1034409	0.048807	0.177115	0.916324	1023289	0.033213	0.287168	0.491935	0.996395	-0.00521	0.825824	0.91734
Glycylglycine	1226	1223	1208	1182			0.997132	-0.00414	0.914192	0.988036	0.985554	-0.02099	0.368196	0.54572	0.963695	-0.05335	0.349418	0.811052
Isoleucine	0.51	0.47	0.557	0.529			0.922423	-0.1165	0.113772	0.820351	1092803	0.128034	0.046767	0.158282	1037579	0.053222	0.535748	0.848887
Kynurenic acid	1325	1362	1489	1551			1027971	0.039799	0.313949	0.916324	1123906	0.168521	0.024286	0.10564	1170462	0.227078	0.159433	0.706677
Leucine	1013	0.958	1094	0.987			0.945543	-0.08078	0.080851	0.783197	1080491	0.111688	0.094777	0.249442	0.974156	-0.03777	0.606408	0.872351
Ocatanoylcarnitine	0.008	0.008	0.009	0.008			0.978711	-0.03104	0.672047	0.978456	1046594	0.065702	0.178261	0.361408	1002068	0.00298	0.742765	0.908333
Pipecolic acid	0.026	0.028	0.028	0.024			1081039	0.112418	0.404474	0.953709	1102922	0.14133	0.868134	0.929744	0.952226	-0.07062	0.699924	0.902214
Proline	2112	1975	2392	2025			0.93494	-0.09705	0.257587	0.916324	1132272	0.17922	0.039209	0.141494	0.95892	-0.06052	0.63397	0.872351
Propionylcarnitine	0.006	0.005	0.006	0.005			0.896744	-0.15723	0.130014	0.820351	1015557	0.022271	0.97031	0.989743	0.959152	-0.06017	0.605741	0.872351
Taurine	0.144	0.146	0.151	0.152			1010909	0.015653	0.352959	0.916324	1047058	0.066341	0.045133	0.158282	1053612	0.075344	0.663071	0.876965
Threonine	0.002	0.002	0.002	0.002			0.982034	-0.02615	0.647859	0.962539	1004042	0.005819	0.87633	0.932365	0.972347	-0.04046	0.729414	0.908333
TMAO	0.054	0.063	0.079	0.063			1170622	0.227275	0.955245	0.990363	1456618	0.542623	0.015153	0.073982	1167067	0.222887	0.518889	0.846379
Tyrosine	1046	0.998	1082	0.982			0.953659	-0.06845	0.203253	0.916324	1033981	0.048209	0.410229	0.578731	0.938913	-0.09094	0.323311	0.811052
Urea	0.081	0.083	0.09	0.083			1035704	0.050612	0.414226	0.953709	1117225	0.15992	0.000233	0.008687	1034709	0.049226	0.755242	0.908333
Valine	5819	6456	6668	5686			1109398	0.149777	0.056828	0.725647	114576	0.196305	0.002874	0.025107	0.977071	-0.03346	0.75918	0.908333
3-methyl histidine	0.029	0.032	0.032	0.031			1127647	0.173315	0.089643	0.783197	1104795	0.143778	0.138726	0.303006	1089383	0.123511	0.622277	0.872351
4-hydroxyproline	0.083	0.076	0.083	0.078			0.911794	-0.13322	0.515163	0.953709	0.995215	-0.00692	0.598684	0.752891	0.932132	-0.10139	0.781263	0.911168
Anthranilic acid	0.001	0.001	0.001	0.001			0.96929	-0.045	0.565853	0.958033	1069748	0.097271	0.293978	0.497962	0.875875	-0.1912	0.093506	0.578003
Asparagine	0.084	0.083	0.084	0.079			0.983903	-0.02341	0.479091	0.953709	0.991997	-0.01159	0.69549	0.830585	0.941172	-0.08747	0.132378	0.623523
Citrulline	0.003	0.003	0.003	0.002			0.950911	-0.07262	0.896321	0.988036	0.931444	-0.10246	0.446381	0.606317	0.858191	-0.22063	0.240666	0.783719
Histidine	45211	42905	44219	43371			0.949007	-0.07551	0.036081	0.604922	0.978071	-0.03199	0.133903	0.300045	0.95931	-0.05993	0.347485	0.811052
Cysteine	0.000028	0.000027	0.000028	0.000025			0.950591	-0.0731	0.57527	0.958033	0.999453	-0.00079	0.775025	0.881193	0.871812	-0.19791	0.851672	0.918231
GABA	0.000003	0.000003	0.000003	0.000002			111172	0.152793	0.703502	0.988036	1171655	0.228548	0.765607	0.879245	0.691404	-0.5324	0.766183	0.908333
Quinolinic acid	0.018	0.019	0.019	0.019			1031259	0.044407	0.715469	0.988036	1050387	0.070921	0.55155	0.726645	1071267	0.099319	0.790761	0.913273
Tryptamine	0.00008	0.00009	0.00009	0.0001			1071887	0.100153	0.897486	0.988036	1094705	0.130542	0.441436	0.605607	1165731	0.221235	0.623393	0.872351
Tryptophan	0.949	0.911	0.939	0.832			0.959458	-0.05971	0.275954	0.916324	0.988631	-0.0165	0.900897	0.940559	0.87602	-0.19096	0.270339	0.783719

## Sheet: Feces FC analysis
Table S6. Conducting fold change analysis on feces metabolites in various cognitive impairment statuses compared to a healthy control group
Metabolites	Healthy.avg	SCD.avg	MCI.avg	Dementia.avg			SCD_Fold.Change	SCD_Log2FC	SCD_p.Value	SCD_adjusted_p	MCI_Fold Change	MCI_Log2FC	MCI_p.Value	MCI_adjusted_p	AD_Fold Change	AD_Log2FC	AD_p.Value	AD_adjusted_p
X1_AG_2_AG	3855019	4224351	4626212	5256537			1095805	0.131992	0.438528	0.671001	1200049	0.263093	0.103847	0.69801	1363557	0.447375	0.066975	0.472547
X10_HDoHE	0.130651	0.192949	0.250327	0.453092			1476831	0.562505	0.009459	0.08147	1915996	0.938095	0.530106	0.83507	3467957	1794086	0.166386	0.660345
X11_HDoHE	0.258808	0.395883	0.369577	0.288181			1529639	0.613191	0.009905	0.08147	1427996	0.513992	0.413524	0.828999	1113492	0.155091	0.600415	0.876467
X11_HETE	0.492036	0.618707	0.5278	0.625843			1257443	0.330493	0.013523	0.090388	1072687	0.101229	0.123459	0.69801	1271946	0.347037	0.577168	0.867286
X12_13_EpOME	138644	1603712	127476	0.828737			1156713	0.21003	0.678936	0.784862	0.919449	-0.12116	0.281288	0.762962	0.597744	-0.7424	0.176515	0.679315
X12_HEPE	0.040251	0.055299	0.046137	0.055056			1373853	0.458228	0.010856	0.08147	1146233	0.1969	0.238608	0.762962	1367827	0.451886	0.797833	0.921492
X12_HETE	0.266424	0.274371	0.262614	0.368302			1029829	0.042405	0.021371	0.121198	0.985701	-0.02078	0.16991	0.762962	138239	0.467165	0.487948	0.815387
X13_HODE	7320924	8546739	8480331	266856			116744	0.223348	0.612544	0.775311	1158369	0.212095	0.387169	0.828999	0.364511	-145596	0.016832	0.267214
X14_15_DiHETrE	0.257569	0.375596	0.189981	0.261949			1458235	0.544223	0.107313	0.296276	0.737593	-0.4391	0.584208	0.852289	1017003	0.024324	0.876275	0.943017
X14_HDoHE	0.175316	0.143755	0.164796	0.394708			0.819972	-0.28635	0.029601	0.139232	0.939993	-0.08928	0.235901	0.762962	2251404	1170825	0.474914	0.815387
X15_HEPE	0.123574	0.168307	0.115908	0.174925			1361991	0.445717	0.048245	0.186043	0.937964	-0.0924	0.32138	0.77534	1415546	0.501358	0.545985	0.864649
X15_HETE	0.297394	0.368528	0.317465	0.341056			1239191	0.309399	0.010905	0.08147	1067489	0.094221	0.043118	0.69801	1146817	0.197635	0.678142	0.896027
X15_HETrE	1192303	1161053	1761112	4737918			0.97379	-0.03832	0.103892	0.296276	1477067	0.562735	0.125786	0.69801	3973753	1990502	0.127891	0.622508
X16_HDoHE	0.271967	0.248492	0.321394	0.619163			0.913681	-0.13024	0.03867	0.175396	1181735	0.240907	0.297959	0.77534	2276609	1186887	0.521044	0.839982
X18_HEPE	0.315568	0.264482	0.314509	0.117605			0.838115	-0.25478	0.025861	0.128567	0.996644	-0.00485	0.441	0.828999	0.372677	-1424	1.07E-05	0.000724
X19_20_DiHDPA	0.143553	0.216002	0.1231	0.171201			1504686	0.589462	0.065935	0.233215	0.857519	-0.22176	0.996617	0.999747	1192595	0.254104	0.964217	0.964217
X20_carboxy_LTB4	2523113	2472603	2175691	1878765			0.979981	-0.02917	0.211852	0.44822	0.862304	-0.21373	0.011391	0.361657	0.744622	-0.42542	0.35112	0.770412
X20_HETE	0.542133	0.643577	0.499483	0.358687			1187121	0.247467	0.582493	0.762646	0.921329	-0.11821	0.087549	0.69801	0.661623	-0.59592	0.039948	0.399859
X5_6_DiHETrE	0.053348	0.078117	0.055979	0.072128			1464298	0.550209	0.003539	0.066328	1049313	0.069445	0.268068	0.762962	1352028	0.435126	0.287311	0.718756
X5_HEPE	0.034983	0.057184	0.044456	0.062301			1634606	0.708943	0.009237	0.08147	1270765	0.345698	0.323567	0.77534	1780887	0.832596	0.288634	0.718756
X5_HETE	0.115266	0.199084	0.117406	0.271216			1727164	0.788405	0.002707	0.066328	1018559	0.02653	0.539179	0.83507	235295	1234471	0.558277	0.864649
X5_iPF2a_VI	1088108	1218422	1181424	1544681			1119762	0.163192	0.793083	0.853573	108576	0.118705	0.265452	0.762962	1419603	0.505487	0.043672	0.399859
X5_KETE	1034747	1049879	9563723	9116837			1014624	0.020945	0.739662	0.816844	0.924257	-0.11363	0.099493	0.69801	0.881069	-0.18267	0.037031	0.399859
X7_HDoHE	0.041896	0.103283	0.068728	0.13945			2465201	1301705	0.001571	0.066328	1640421	0.714066	0.408805	0.828999	3328448	1734849	0.136114	0.622508
X8_12_iso_iPF2a_VI	0.695723	0.706318	0.811251	0.810805			1015229	0.021805	0.453589	0.685784	1166055	0.221636	0.527199	0.83507	1165413	0.220842	0.677919	0.896027
X8_9_DiHETrE	0.065079	0.099585	0.04514	0.084251			1530229	0.613748	0.136346	0.360749	0.693625	-0.52777	0.305441	0.77534	1294595	0.372501	0.485692	0.815387
X8_9_EpETrE	0.142573	0.167558	0.156752	0.164527			1175245	0.232962	0.04923	0.186043	1099452	0.136784	0.255375	0.762962	1153982	0.206621	0.723252	0.897213
X8_HDoHE	0.21348	0.444156	0.24255	0.383477			2080556	1056969	0.002321	0.066328	1136173	0.184182	0.22479	0.762962	1796317	0.845042	0.422063	0.815387
X8_HETrE	0.47892	0.836385	0.759539	3791547			1746396	0.804381	0.235617	0.460359	158594	0.665338	0.574398	0.851915	7916861	2984928	0.26771	0.718756
X9_10_13_TriHOME	1856925	2028163	1891444	1696915			1092216	0.127259	0.472006	0.689021	101859	0.026573	0.430891	0.828999	0.913831	-0.13	0.397882	0.815387
X9_10_DiHOME	2409173	2521562	2351994	1548488			104665	0.06578	0.564695	0.754908	0.976266	-0.03465	0.406782	0.828999	0.642747	-0.63768	0.022904	0.323208
X9_10_EpOME	2117772	2324197	2163284	0.553786			1097473	0.134185	0.861658	0.896972	1021491	0.030676	0.997696	0.999747	0.261495	-193515	0.054629	0.408114
X9_12_13_TriHOME	1552421	2235771	1594918	1779565			1440184	0.526253	0.262189	0.496986	1027375	0.038962	0.615025	0.852289	1146316	0.197005	0.317824	0.761579
X9_HEPE	0.009893	0.016485	0.012164	0.015818			1666283	0.736634	0.00806	0.08147	1229548	0.298129	0.426791	0.828999	1598906	0.677085	0.852925	0.933805
X9_HETE	0.089623	0.117618	0.100965	0.116836			1312358	0.392161	0.091228	0.275855	1126555	0.171918	0.081232	0.69801	1303635	0.382541	0.861964	0.935637
CA	2949616	2518807	2578896	1105065			0.853944	-0.22779	0.634875	0.775311	0.874316	-0.19377	0.889611	0.991661	0.374647	-14164	0.286114	0.718756
CDCA	0.339701	0.584391	0.262637	1372631			1720309	0.782668	0.551955	0.750236	0.773143	-0.37119	0.955601	0.996289	4040702	2014606	0.049377	0.405195
Cortisol	0.015649	0.013354	0.019283	0.015667			0.853332	-0.22882	0.225875	0.44822	1232197	0.301233	0.719487	0.922978	1001166	0.001681	0.457633	0.815387
DCA	6621217	7703418	8837916	1546773			1163444	0.218402	0.555293	0.750236	1334787	0.41661	0.00419	0.361657	2336086	1224093	0.002055	0.052194
FA20.4_w6	23922	3080723	2263308	2757216			128782	0.364931	0.009877	0.08147	0.94612	-0.0799	0.149186	0.757865	1152586	0.204874	0.280898	0.718756
FA22.6_w3	6912035	10339	6903936	1325127			1495797	0.580915	0.004178	0.066328	0.998828	-0.00169	0.778768	0.966109	191713	0.938948	0.351365	0.770412
GDCA	1641454	2089729	2156606	4543149			1273096	0.348341	0.360066	0.589225	1313839	0.393788	0.059477	0.69801	2767759	1468718	0.007938	0.14401
GLCA	2961583	3683439	321232	7181024			124374	0.314685	0.679802	0.784862	1084663	0.117247	0.383099	0.828999	2424725	1277821	0.132702	0.622508
GUDCA	0.838585	1484803	0.992872	1799469			1770605	0.824242	0.198579	0.44822	1183985	0.243651	0.395076	0.828999	2145839	1101542	0.136457	0.622508
PEA	2554212	2853049	2028854	2251092			1116998	0.159626	0.212806	0.44822	0.794317	-0.33221	0.649552	0.869808	0.881325	-0.18225	0.522509	0.839982
PGA2	0.143269	0.19975	0.146036	0.156275			139423	0.479469	0.421811	0.653293	1019312	0.027595	0.708982	0.918783	109078	0.12536	0.707562	0.897213
PGF1a	415813	3419774	4676298	4434732			0.822431	-0.28203	0.083595	0.267277	1124616	0.169432	0.227898	0.762962	1066521	0.092912	0.701296	0.897213
PGF2a	0.227338	0.238572	0.216984	0.321408			1049415	0.069585	0.909518	0.92407	0.954455	-0.06725	0.657492	0.869808	1413788	0.499566	0.134522	0.622508
X1_LG_2_LG	1942017	2974812	1918561	3861939			1531816	0.615243	0.15803	0.401397	0.987922	-0.01753	0.898281	0.991661	1988623	0.99177	0.029694	0.377111
X1_OG_2_OG	3349984	4204762	2560929	4789118			1255159	0.32787	0.383526	0.608848	0.76446	-0.38749	0.193729	0.762962	1429594	0.515606	0.079324	0.530217
X13_14dihydro_15k_PGF2a	0.077898	0.097157	0.081654	0.072362			1247245	0.318745	0.332306	0.562705	1048229	0.067954	0.113226	0.69801	0.928937	-0.10635	0.930075	0.944956
X13_14dihydro_PGF2a	0.332979	0.274715	0.310957	0.331083			0.825023	-0.27749	0.022904	0.121198	0.933863	-0.09872	0.320328	0.77534	0.994305	-0.00824	0.903624	0.943017
X13_HDoHE	0.231764	0.226037	0.256224	0.48573			0.975291	-0.0361	0.287692	0.521955	1105539	0.14475	0.810884	0.972085	2095798	10675	0.262051	0.718756
X14_15_DiHETE	0.005034	0.007752	0.00475	0.005062			1539973	0.622905	0.044804	0.186043	0.943583	-0.08378	0.873302	0.991661	1005548	0.007981	0.929573	0.944956
X14_15_EpETrE	0.015283	0.018104	0.015599	0.028167			1184539	0.244326	0.708688	0.79649	1020618	0.029443	0.791145	0.966109	1842988	0.882047	0.188071	0.68243
X17_18_DiHETE	0.044985	0.070055	0.045751	0.049294			1557311	0.639057	0.045813	0.186043	1017048	0.024388	0.933393	0.991661	1095795	0.131977	0.691422	0.896027
X5S_6R_lipoxinA4	0.097788	0.103374	0.106177	0.140652			1057117	0.080136	0.21748	0.44822	1085781	0.118734	0.55603	0.840664	1438336	0.524401	0.610338	0.880829
X8iso_13_14dihydro_15k_PGF2a	0.17621	0.214503	0.177522	0.189478			1217313	0.283701	0.932634	0.940036	1007442	0.010697	0.884598	0.991661	1075293	0.10473	0.684925	0.896027
X8iso_15R_PGF2a	0.134305	0.161705	0.135264	0.12307			1204017	0.267856	0.327986	0.562705	1007146	0.010273	0.620058	0.852289	0.91635	-0.12603	0.20909	0.718756
X8iso_PGF2a	0.20143	0.210035	0.20593	0.1769			1042718	0.060349	0.708322	0.79649	1022343	0.031879	0.819001	0.972085	0.878219	-0.18735	0.481987	0.815387
X9_HOTrE	1697325	2924751	1370436	0.308033			1723153	0.785051	0.582382	0.762646	0.807409	-0.30863	0.103506	0.69801	0.181481	-246211	0.000814	0.025835
DEA	0.050893	0.058583	0.045711	0.095953			1151093	0.203005	0.511304	0.713578	0.898164	-0.15495	0.395053	0.828999	1885364	0.914843	0.088471	0.56179
FA18.1_w9	0.103205	0.076027	0.083265	0.045226			0.736661	-0.44093	0.001477	0.066328	0.806785	-0.30974	0.007421	0.361657	0.438212	-11903	1.14E-05	0.000724
FA18.2_w6	0.679717	0.668363	0.601338	0.401379			0.983296	-0.0243	0.501808	0.713578	0.88469	-0.17676	0.126411	0.69801	0.59051	-0.75997	0.004184	0.088551
FA18.3_w3	0.855379	0.759354	0.655983	0.417835			0.887739	-0.17179	0.464761	0.689021	0.766891	-0.38291	0.176293	0.762962	0.48848	-103363	0.051048	0.405195
FA18.3_w6	0.767982	0.935319	0.93483	0.116133			1217892	0.284386	0.599543	0.775311	1217256	0.283633	0.624117	0.852289	0.151218	-272529	0.000264	0.011168
FA20.3_w6	0.057394	0.07376	0.074446	0.102228			1285154	0.361941	0.18373	0.446606	129711	0.375301	0.116357	0.69801	1781177	0.832831	0.186052	0.68243
FA20.5_w3	1110958	1799515	24626	1000796			1619787	0.695804	0.001599	0.066328	2216646	1148379	0.338134	0.795241	0.90084	-0.15066	0.596685	0.876467
FA22.5_w3	0.105127	0.152062	0.627762	0.19812			1446452	0.532518	0.086286	0.267277	5971438	2578078	0.213475	0.762962	1884568	0.914234	0.146549	0.622508
GCDCA	1490882	1825012	1614068	1526129			1224116	0.29174	0.358086	0.589225	1082626	0.114535	0.926941	0.991661	1023642	0.033711	0.946129	0.953638
iPF2a_IV	0.063646	0.056023	0.062128	0.046396			0.880223	-0.18406	0.89483	0.923931	0.976149	-0.03483	0.27356	0.762962	0.728972	-0.45607	0.357908	0.770412
LCA	2358436	2622417	2681014	2716206			1111931	0.153067	0.308653	0.551835	1136776	0.184949	0.008999	0.361657	1151698	0.203763	0.126597	0.622508
PDEA	1346432	1585323	1362458	2289476			1177425	0.235635	0.467343	0.689021	1011903	0.01707	0.957065	0.996289	1700402	0.765876	0.243957	0.718756
SEA	4487272	5074582	4361094	9405553			1130884	0.17745	0.084389	0.267277	0.971881	-0.04115	0.538843	0.83507	2096051	1067674	0.316781	0.761579
X11_12_EpETrE	0.022469	0.028899	0.01938	0.018523			1286171	0.363082	0.049807	0.186043	0.862556	-0.21331	0.862593	0.991661	0.824388	-0.2786	0.819524	0.933805
DGLEA	0.556534	0.820463	0.498067	1536915			1474237	0.559968	0.507499	0.713578	0.894944	-0.16013	0.310463	0.77534	2761581	1465495	0.356436	0.770412
DHEA	1018772	1600857	1346673	1994105			157136	0.652013	0.223636	0.44822	132186	0.402569	0.992448	0.999747	1957362	0.96891	0.668321	0.896027
EPEA	0.10086	0.195069	0.095238	0.237688			1934065	0.951636	0.317197	0.551835	0.94426	-0.08274	0.522188	0.83507	235662	1236719	0.75592	0.897213
FA20.3_w3	0.066736	0.085799	0.11031	0.070319			1285643	0.36249	0.016829	0.101775	1652936	0.725031	0.021276	0.450351	1053693	0.075455	0.55179	0.864649
POEA	1959792	2716553	1832443	2686608			1386144	0.471077	0.175983	0.438233	0.935019	-0.09693	0.357924	0.826479	1370864	0.455086	0.913316	0.943017
Adenine	3589592	3097457	2994278	2629171			0.862899	-0.21274	0.751544	0.820097	0.834155	-0.26161	0.196239	0.762962	0.732443	-0.44921	0.446586	0.815387
Glucose	2168458	2661797	2322906	3096658			1227506	0.295731	0.202914	0.44822	1071224	0.099261	0.81594	0.972085	1428046	0.514042	0.689299	0.896027
Glycolic.acid	0.02389	0.026036	0.020971	0.01817			1089839	0.124115	0.222672	0.44822	0.877798	-0.18804	0.115532	0.69801	0.760582	-0.39482	0.343507	0.770412
Hippuric.acid	0.106273	0.031328	0.199076	0.036873			0.294791	-176224	0.200365	0.44822	1873254	0.905547	0.546971	0.836931	0.346965	-152714	0.798143	0.921492
Hypoxanthine	5201549	5275663	5169929	4821537			1014248	0.020411	0.843719	0.888518	0.993921	-0.0088	0.593251	0.852289	0.926942	-0.10945	0.215541	0.718756
Indoleacetic.acid	0.920864	0.960089	1305676	0.73752			1042596	0.06018	0.676688	0.784862	1417881	0.503736	0.916182	0.991661	0.8009	-0.32031	0.411198	0.815387
Inosine	1735501	1458544	1672673	1513443			0.840417	-0.25082	0.755523	0.820097	0.963799	-0.0532	0.443873	0.828999	0.87205	-0.19752	0.279725	0.718756
Lactate	0.041999	0.066614	0.077629	0.037887			1586071	0.665457	0.006606	0.08147	1848344	0.886234	0.083325	0.69801	0.902092	-0.14865	0.689822	0.896027
Mannitol	0.147564	0.167374	0.158094	0.12277			1134249	0.181737	0.249323	0.479758	1071361	0.099445	0.094851	0.69801	0.831981	-0.26538	0.638116	0.896027
Serine	1082333	1312843	1097501	0.837914			1212975	0.27855	0.272618	0.509154	1014014	0.020078	0.908301	0.991661	0.774174	-0.36927	0.147049	0.622508
Succinic.acid	3004402	7753077	3427343	2962486			2580572	1367691	0.006797	0.08147	1140774	0.190013	0.621835	0.852289	0.986049	-0.02027	0.848821	0.933805
Uridine	4435076	4716046	3811087	4323571			1063352	0.088619	0.361886	0.589225	0.859306	-0.21876	0.373874	0.828999	0.974858	-0.03674	0.146731	0.622508
Xanthine	2628535	2813079	2892972	2510327			1070208	0.097891	0.84654	0.888518	1100602	0.138293	0.477102	0.834749	0.955029	-0.06638	0.660514	0.896027
2.hydroxybutyric acid	0.733745	0.710826	0.684432	0.604651			0.968765	-0.04578	0.397049	0.622533	0.932793	-0.10037	0.475722	0.834749	0.824061	-0.27918	0.495201	0.81676
Adenosine	0.484219	0.475562	0.217469	0.228573			0.982122	-0.02603	0.634186	0.775311	0.449113	-115485	0.418855	0.828999	0.472046	-1083	0.886448	0.943017
ADP	0.759305	0.756253	0.750458	0.67326			0.99598	-0.00581	0.653193	0.778441	0.988349	-0.01691	0.683458	0.894836	0.886679	-0.17352	0.140225	0.622508
Biotin	0.102402	0.092034	0.108793	0.110459			0.89875	-0.15401	0.186379	0.446606	1062407	0.087336	0.937002	0.991661	1078682	0.10927	0.349941	0.770412
Cytidine	0.477353	0.576872	0.514415	0.560077			120848	0.273194	0.1505	0.390072	1077641	0.107877	0.490109	0.834749	1173297	0.230569	0.749547	0.897213
Guanine	0.363133	0.324811	0.287649	0.241847			0.894469	-0.1609	0.625371	0.775311	0.792132	-0.33619	0.103462	0.69801	0.666	-0.58641	0.044079	0.399859
Malic acid	0.687009	0.764241	0.622255	0.579765			1112417	0.153698	0.726127	0.808931	0.905745	-0.14282	0.23235	0.762962	0.843897	-0.24486	0.411046	0.815387
Uric acid	4756464	5909642	483876	4608759			1242444	0.313181	0.707221	0.79649	1017302	0.024748	0.47618	0.834749	0.968946	-0.04551	0.214935	0.718756
Alanine	1894704	2490649	2196898	176336			1314532	0.394549	0.106084	0.296276	1159494	0.213495	0.226788	0.762962	0.930678	-0.10365	0.640065	0.896027
Aspartic acid	0.000564	0.000681	0.000662	0.001065			1206559	0.270898	0.283101	0.521069	1172215	0.229237	0.492962	0.834749	1888029	0.916881	0.154225	0.631824
Betaine	0.080883	0.10637	0.099059	0.051999			1315113	0.395186	0.904183	0.92407	1224723	0.292455	0.738856	0.938347	0.64289	-0.63736	0.271906	0.718756
Carnitine	0.042163	0.047608	0.048384	0.05009			1129141	0.175226	0.636705	0.775311	114756	0.19857	0.998938	0.999747	1188008	0.248545	0.461569	0.815387
Creatinine	0.07666	0.083712	0.29278	0.068861			1091994	0.126965	0.655852	0.778441	3819219	1933278	0.783797	0.966109	0.898276	-0.15477	0.471649	0.815387
Cysteine	0.009761	0.009565	0.008511	0.008631			0.979837	-0.02939	0.842817	0.888518	0.871893	-0.19778	0.520323	0.83507	0.884228	-0.17751	0.267726	0.718756
Glutamic.acid	0.035962	0.036737	0.038351	0.040117			1021546	0.030755	0.969217	0.969217	1066418	0.092773	0.999747	0.999747	1115516	0.157711	0.741529	0.897213
Glutamine	0.052614	0.070767	0.055563	0.02904			1345042	0.427651	0.022288	0.121198	1056066	0.0787	0.223006	0.762962	0.551957	-0.85737	0.487095	0.815387
Glycine	0.000225	0.000269	0.000251	0.000228			1193963	0.255758	0.218899	0.44822	1115109	0.157185	0.242791	0.762962	1012662	0.018152	0.843717	0.933805
Glycylglycine	0.13265	0.160407	0.191143	0.129499			1209244	0.274106	0.04935	0.186043	1440953	0.527024	0.046404	0.69801	0.976244	-0.03469	0.778895	0.915923
Kynurenic acid	0.002644	0.003378	0.394023	0.002155			1277705	0.353555	0.369933	0.594702	1490394	721955	0.652353	0.869808	0.814942	-0.29523	0.40133	0.815387
Kynurenine	0.169963	0.158435	0.166455	0.133834			0.932169	-0.10134	0.312975	0.551835	0.979362	-0.03009	0.88823	0.991661	0.787427	-0.34478	0.270846	0.718756
Leucine	1003545	1237862	1030917	8388397			1233489	0.302745	0.135189	0.360749	1027276	0.038823	0.226916	0.762962	0.835876	-0.25864	0.843481	0.933805
Methionine	4879974	6853215	5865422	440545			1404355	0.489907	0.209038	0.44822	1201937	0.265361	0.161901	0.762962	0.902761	-0.14758	0.749968	0.897213
Phenylalanine	3443713	5047545	4304286	3263666			1465728	0.551617	0.004047	0.066328	1249897	0.321809	0.017259	0.438372	0.947717	-0.07747	0.912482	0.943017
Proline	3777568	5426966	4247298	3187236			143663	0.522688	0.016663	0.101775	1124347	0.169088	0.484676	0.834749	0.843727	-0.24515	0.580467	0.867286
Serine	0.440143	0.545809	0.467946	0.390514			1240072	0.310424	0.072293	0.248143	1063169	0.088371	0.459861	0.834749	0.887244	-0.1726	0.459965	0.815387
Taurine	0.651606	0.527292	0.78588	0.268636			0.80922	-0.3054	0.641005	0.775311	1206067	0.27031	0.867227	0.991661	0.412268	-127834	0.27971	0.718756
Threonine	0.00208	0.003116	0.002503	0.002146			1498026	0.583063	0.026321	0.128567	1203482	0.267215	0.282356	0.762962	1031534	0.044791	0.739614	0.897213
Tryptophan	0.934159	1295665	0.994374	0.717112			1386986	0.471953	0.012688	0.089521	1064459	0.09012	0.145781	0.757865	0.767655	-0.38147	0.7171	0.897213
Tyrosine	5428649	6318953	4669764	3923611			1164001	0.219092	0.523499	0.722656	0.860207	-0.21724	0.613678	0.852289	0.72276	-0.46841	0.252879	0.718756
Propionylcarnitine	0.000141	0.00016	0.077718	0.00018			1136793	0.184969	0.638558	0.775311	5517536	910788	0.932226	0.991661	1278085	0.353983	0.400381	0.815387
Valine	1087577	1351242	1188784	0.902728			1242434	0.313169	0.08514	0.267277	1093057	0.128369	0.514807	0.83507	0.830036	-0.26875	0.56723	0.867286
G.aminobutyric acid	0.001276	0.002137	0.015298	0.000861			1675407	0.744511	0.102811	0.296276	1199119	3583903	0.251494	0.762962	0.675032	-0.56697	0.481099	0.815387
Anthranilic.acid	0.402095	0.475064	0.454261	0.64857			1181471	0.240585	0.494699	0.713578	1129736	0.175985	0.748335	0.940976	1612976	0.689725	0.896232	0.943017
Citrulline	0.018301	0.026268	0.019271	0.022194			1435294	0.521347	0.066108	0.233215	1052973	0.074469	0.576888	0.851915	1212681	0.2782	0.843793	0.933805

## Sheet: Plasma correlation analysis
Table S7. Spearman correlation analyses investigating associations between alterations in plasma metabolites, along with plasma cytokine levels, and the abundance of bacteria
	Variable1	Variable2	Rho	P_Value	Adjusted_P_Value
1	Dialister	IL.6	0.101923537	0.411805629	0.536794558
2	Coprococcus	IL.8	-0.59709474	9.64E-08	1.23E-06
3	Faecalibacterium	IL.1b	-0.48487509	3.21E-05	0.000184657
4	Subdoligranulum	TNF.a	-0.421222763	0.000385725	0.001443813
5	UCG.002	X7_HDoHE	-0.158153085	0.201165212	0.300092894
6	U.Ruminococcaceae	X8_HDoHE	-0.070676032	0.569809023	0.67680373
7	Roseburia	X10_HDoHE	0.180860404	0.143014998	0.232470595
8	Butyrivibrio	X11_HDoHE	-0.53164658	3.67E-06	2.82E-05
9	CAG.352	X13_HDoHE	-0.125788171	0.310449256	0.425758979
10	Flavonifractor	X19_20_DiHDPA	0.513528614	8.83E-06	6.16E-05
11	R.gnavus_group	X15_HEPE	0.44396999	0.000167675	0.000731671
12	Prevotella_9	X17_18_DiHETE	0.004589353	0.970597664	0.979488388
13	Bacteroides	X19_20_EpDPE	0.327001357	0.006914412	0.017097454
14	Escherichia.Shigella	X9_10_13_TriHOME	0.367986272	0.002186254	0.006303826
15	Akkermansia	PGE2	0.494772129	2.08E-05	0.000129631
16	Collinsella	CA	-0.410527576	0.000559497	0.001984512
17	Dialister	CDCA	0.429842765	0.000283239	0.001116537
18	Coprococcus	DCA	-0.482480645	3.55E-05	0.000200052
19	Faecalibacterium	GCDCA	-0.419187485	0.000414407	0.001537074
20	Subdoligranulum	GDCA	-0.350387102	0.003651133	0.009736355
21	UCG.002	GCA	-0.282065608	0.020748543	0.044437825
22	U.Ruminococcaceae	GLCA	-0.099249741	0.424243162	0.545169165
23	Roseburia	GUDCA	0.031327321	0.801302903	0.862616317
24	Butyrivibrio	LCA_3S	-0.468792402	6.30E-05	0.000336139
25	CAG.352	TCA	0.067443531	0.587626894	0.690927298
26	Flavonifractor	TCDCA	0.463285178	7.88E-05	0.000400129
27	R.gnavus_group	TDCA	0.345917471	0.004140428	0.01065801
28	Prevotella_9	THDCA	-0.137361322	0.267665012	0.376576983
29	Bacteroides	FA18.1	0.278034959	0.022720309	0.048030498
30	Escherichia.Shigella	FA18.3_w3	0.450035917	0.000132927	0.000599273
31	Akkermansia	FA22.5_w3	0.422300263	0.000371284	0.001396165
32	Collinsella	FA22.6	-0.354776918	0.003221262	0.008703806
33	Dialister	FA20.3_w6	0.357570437	0.002971742	0.008192369
34	Coprococcus	FA22.4_w6	-0.611780669	3.80E-08	5.53E-07
35	Faecalibacterium	FA22.5_w6	-0.627943172	1.29E-08	2.28E-07
36	Subdoligranulum	cLPA14.0	-0.432556469	0.000256557	0.001021223
37	UCG.002	cLPA18.0	-0.307486631	0.011368343	0.026010385
38	U.Ruminococcaceae	cLPA18.1	-0.039428526	0.751405956	0.829698593
39	Roseburia	Glucose	0.036515285	0.769244307	0.836937806
40	Butyrivibrio	Mannitol	-0.47529731	4.82E-05	0.000261969
41	CAG.352	Sorbitol	-0.058943252	0.635639681	0.732601666
42	Flavonifractor	Glucose.6.P	0.606113816	5.47E-08	7.70E-07
43	R.gnavus_group	Fructose.6.P	0.482281108	3.59E-05	0.000200383
44	Prevotella_9	Ribose.5.P	-0.090031128	0.468733371	0.58663563
45	Bacteroides	PEP	0.296472185	0.014846481	0.033191037
46	Escherichia.Shigella	ADP	0.625987709	1.47E-08	2.45E-07
47	Akkermansia	IMP	0.434312395	0.000240541	0.000971689
48	Collinsella	Hippuric.acid	-0.400391093	0.000787085	0.002621474
49	Dialister	Indoleacetic.acid	-0.005427408	0.965231606	0.97599627
50	Coprococcus	GABA	-0.183175034	0.137882802	0.225904143
51	Faecalibacterium	TMAO	-0.189360683	0.124848464	0.209327352
52	Subdoligranulum	IL.6	-0.065168808	0.60031429	0.697801226
53	UCG.002	IL.8	0.311437465	0.010305773	0.023958721
54	U.Ruminococcaceae	IL.1b	0.203368186	0.098817721	0.17477412
55	Roseburia	TNF.a	0.519075744	6.78E-06	4.81E-05
56	Butyrivibrio	X7_HDoHE	-0.656357251	1.64E-09	4.18E-08
57	CAG.352	X8_HDoHE	-0.102083167	0.411069836	0.536692779
58	Flavonifractor	X10_HDoHE	0.152486232	0.217992563	0.319357149
59	R.gnavus_group	X11_HDoHE	0.048128342	0.698935347	0.787750336
60	Prevotella_9	X13_HDoHE	0.313592465	0.009763419	0.022827936
61	Bacteroides	X19_20_DiHDPA	0.118684652	0.338779222	0.454677377
62	Escherichia.Shigella	X15_HEPE	0.096695666	0.436321591	0.558930013
63	Akkermansia	X17_18_DiHETE	0.122595578	0.32298719	0.438531692
64	Collinsella	X19_20_EpDPE	-0.212786336	0.083842611	0.152713327
65	Dialister	X9_10_13_TriHOME	0.028533802	0.818705291	0.872145584
66	Coprococcus	PGE2	-0.538710192	2.57E-06	2.03E-05
67	Faecalibacterium	CA	-0.576223162	3.35E-07	3.60E-06
68	Subdoligranulum	CDCA	-0.446723601	0.00015098	0.000669563
69	UCG.002	DCA	-0.634487988	8.16E-09	1.58E-07
70	U.Ruminococcaceae	GCDCA	-0.426450635	0.000320155	0.001244031
71	Roseburia	GDCA	-0.671202809	5.10E-10	1.67E-08
72	Butyrivibrio	GCA	-0.058464363	0.638392233	0.732669567
73	CAG.352	GLCA	0.27276718	0.025535071	0.053019385
74	Flavonifractor	GUDCA	0.560898715	7.94E-07	7.36E-06
75	R.gnavus_group	LCA_3S	0.546731583	1.70E-06	1.47E-05
76	Prevotella_9	TCA	-0.70360763	3.13E-11	1.82E-09
77	Bacteroides	TCDCA	0.438861841	0.000203209	0.000863639
78	Escherichia.Shigella	TDCA	0.391731184	0.001044751	0.00329157
79	Akkermansia	THDCA	0.474978051	4.88E-05	0.000261993
80	Collinsella	FA18.1	-0.09386224	0.44994471	0.57278453
81	Dialister	FA18.3_w3	-0.007981483	0.948888384	0.963050898
82	Coprococcus	FA22.5_w3	-0.382432756	0.001404217	0.004243855
83	Faecalibacterium	FA22.6	-0.387421183	0.001199503	0.003721652
84	Subdoligranulum	FA20.3_w6	-0.362279512	0.002589894	0.007262383
85	UCG.002	FA22.4_w6	-0.567443531	5.52E-07	5.57E-06
86	U.Ruminococcaceae	FA22.5_w6	-0.386583127	0.001231892	0.003793297
87	Roseburia	cLPA14.0	-0.626945486	1.38E-08	2.39E-07
88	Butyrivibrio	cLPA18.0	0.067802698	0.58563475	0.690360088
89	CAG.352	cLPA18.1	0.32648256	0.007009301	0.017279727
90	Flavonifractor	Glucose	0.449557028	0.000135408	0.000607104
91	R.gnavus_group	Mannitol	0.454186288	0.000113112	0.000524431
92	Prevotella_9	Sorbitol	-0.704725038	2.82E-11	1.77E-09
93	Bacteroides	Glucose.6.P	0.317184133	0.008914605	0.021395052
94	Escherichia.Shigella	Fructose.6.P	0.278912922	0.022277782	0.047217325
95	Akkermansia	Ribose.5.P	0.367826642	0.00219673	0.006311732
96	Collinsella	PEP	-0.089272887	0.472501572	0.590446068
97	Dialister	ADP	0.09122835	0.462816799	0.583301441
98	Coprococcus	IMP	-0.559701493	8.48E-07	7.77E-06
99	Faecalibacterium	Hippuric.acid	-0.540466119	2.35E-06	1.90E-05
100	Subdoligranulum	Indoleacetic.acid	-0.433993136	0.000243383	0.000978327
101	UCG.002	GABA	-0.563612419	6.84E-07	6.72E-06
102	U.Ruminococcaceae	TMAO	-0.475097773	4.86E-05	0.000261993
103	Roseburia	IL.6	-0.640274563	5.40E-09	1.16E-07
104	Butyrivibrio	IL.8	-0.121079096	0.329054084	0.444164817
105	CAG.352	IL.1b	0.287413201	0.018358864	0.039842641
106	Flavonifractor	TNF.a	0.541503711	2.23E-06	1.82E-05
107	R.gnavus_group	X7_HDoHE	0.521829356	5.94E-06	4.30E-05
108	Prevotella_9	X8_HDoHE	-0.617886503	2.54E-08	3.99E-07
109	Bacteroides	X10_HDoHE	0.348072472	0.003897702	0.010226767
110	Escherichia.Shigella	X11_HDoHE	0.435509618	0.000230151	0.000941789
111	Akkermansia	X13_HDoHE	0.538470748	2.60E-06	2.04E-05
112	Collinsella	X19_20_DiHDPA	-0.125548727	0.311378566	0.426316962
113	Dialister	X15_HEPE	0.169127624	0.171250732	0.267190435
114	Coprococcus	X17_18_DiHETE	-0.545255008	1.83E-06	1.57E-05
115	Faecalibacterium	X19_20_EpDPE	-0.541423897	2.23E-06	1.82E-05
116	Subdoligranulum	X9_10_13_TriHOME	-0.435549525	0.000229812	0.000941789
117	UCG.002	PGE2	-0.655718733	1.72E-09	4.25E-08
118	U.Ruminococcaceae	CA	-0.349110065	0.003785401	0.010028855
119	Roseburia	CDCA	-0.666214383	7.61E-10	2.17E-08
120	Butyrivibrio	DCA	-0.022747226	0.855022671	0.891320314
121	CAG.352	GCDCA	0.240362359	0.050083239	0.096537723
122	Flavonifractor	GDCA	0.60188363	7.15E-08	9.57E-07
123	R.gnavus_group	GCA	0.539947322	2.41E-06	1.93E-05
124	Prevotella_9	GLCA	-0.700335222	4.22E-11	2.15E-09
125	Bacteroides	GUDCA	0.410407854	0.000561792	0.001984512
126	Escherichia.Shigella	LCA_3S	0.477172959	4.45E-05	0.000245437
127	Akkermansia	TCA	0.437983877	0.000209971	0.000887752
128	Collinsella	TCDCA	-0.115970947	0.350016454	0.465927286
129	Dialister	TDCA	0.147018916	0.235141239	0.340204346
130	Coprococcus	THDCA	-0.492736851	2.28E-05	0.000140776
131	Faecalibacterium	FA18.1	-0.517998244	7.14E-06	5.02E-05
132	Subdoligranulum	FA18.3_w3	-0.406856094	0.000633904	0.002191805
133	UCG.002	FA22.5_w3	-0.632332987	9.49E-09	1.80E-07
134	U.Ruminococcaceae	FA22.6	-0.295913481	0.015044996	0.033542943
135	Roseburia	FA20.3_w6	-0.665615771	7.98E-10	2.17E-08
136	Butyrivibrio	FA22.4_w6	0.024942134	0.841207476	0.885710065
137	CAG.352	FA22.5_w6	0.227312635	0.064325554	0.120943899
138	Flavonifractor	cLPA14.0	0.543499082	2.01E-06	1.69E-05
139	R.gnavus_group	cLPA18.0	0.504190279	1.36E-05	8.82E-05
140	Prevotella_9	cLPA18.1	-0.664618086	8.63E-10	2.27E-08
141	Bacteroides	Glucose	0.396280629	0.000901182	0.002945079
142	Escherichia.Shigella	Mannitol	0.438981563	0.000202303	0.000863639
143	Akkermansia	Sorbitol	0.36523266	0.002373394	0.006701348
144	Collinsella	Glucose.6.P	-0.135804933	0.273176004	0.382352692
145	Dialister	Fructose.6.P	0.109625668	0.37718022	0.498831539
146	Coprococcus	Ribose.5.P	-0.475337218	4.81E-05	0.000261969
147	Faecalibacterium	PEP	-0.491419906	2.41E-05	0.000148058
148	Subdoligranulum	ADP	-0.443690638	0.00016946	0.000735527
149	UCG.002	IMP	-0.670205124	5.53E-10	1.74E-08
150	U.Ruminococcaceae	Hippuric.acid	-0.308204964	0.011168367	0.025671515
151	Roseburia	Indoleacetic.acid	-0.774084125	1.55E-14	4.23E-12
152	Butyrivibrio	GABA	0.040984915	0.741928124	0.821456377
153	CAG.352	TMAO	0.18616809	0.131453469	0.218464421
154	Flavonifractor	IL.6	0.490102961	2.56E-05	0.000152812
155	R.gnavus_group	IL.8	0.501676111	1.53E-05	9.73E-05
156	Prevotella_9	IL.1b	-0.693351425	7.87E-11	3.57E-09
157	Bacteroides	TNF.a	0.367627105	0.00220989	0.006327263
158	Escherichia.Shigella	X7_HDoHE	0.373094421	0.001873738	0.00548018
159	Akkermansia	X8_HDoHE	0.491100647	2.45E-05	0.000149028
160	Collinsella	X10_HDoHE	-0.148774842	0.229534924	0.333274908
161	Dialister	X11_HDoHE	0.123393727	0.319822889	0.435685271
162	Coprococcus	X13_HDoHE	-0.484835182	3.21E-05	0.000184657
163	Faecalibacterium	X19_20_DiHDPA	-0.510056669	1.04E-05	7.00E-05
164	Subdoligranulum	X15_HEPE	-0.335621358	0.005494645	0.013881209
165	UCG.002	X17_18_DiHETE	-0.561656956	7.62E-07	7.14E-06
166	U.Ruminococcaceae	X19_20_EpDPE	-0.415835262	0.000465916	0.001720307
167	Roseburia	X9_10_13_TriHOME	-0.628342246	1.25E-08	2.28E-07
168	Butyrivibrio	PGE2	0.081530848	0.511892965	0.626243867
169	CAG.352	CA	0.248703009	0.0424156	0.084007595
170	Flavonifractor	CDCA	0.486710831	2.96E-05	0.000172727
171	R.gnavus_group	DCA	0.487828238	2.82E-05	0.00016694
172	Prevotella_9	GCDCA	-0.554832788	1.10E-06	9.90E-06
173	Bacteroides	GDCA	0.315667651	0.009264803	0.021976976
174	Escherichia.Shigella	GCA	0.433274802	0.000249891	0.000999562
175	Akkermansia	GLCA	0.392010536	0.001035373	0.003274667
176	Collinsella	GUDCA	0.023784819	0.848486176	0.889487097
177	Dialister	LCA_3S	0.102482241	0.409233694	0.535391584
178	Coprococcus	TCA	-0.453507862	0.000116153	0.00053068
179	Faecalibacterium	TCDCA	-0.462367308	8.18E-05	0.000406921
180	Subdoligranulum	TDCA	-0.423337856	0.000357847	0.001351866
181	UCG.002	THDCA	-0.615970947	2.88E-08	4.36E-07
182	U.Ruminococcaceae	FA18.1	-0.315388299	0.009330605	0.022068909
183	Roseburia	FA18.3_w3	-0.778274403	9.33E-15	4.23E-12
184	Butyrivibrio	FA22.5_w3	-0.017639077	0.887335988	0.914224957
185	CAG.352	FA22.6	0.187604757	0.128449211	0.214344695
186	Flavonifractor	FA20.3_w6	0.442054434	0.000180271	0.000778312
187	R.gnavus_group	FA22.4_w6	0.504908612	1.32E-05	8.67E-05
188	Prevotella_9	FA22.5_w6	-0.585960571	1.90E-07	2.21E-06
189	Bacteroides	cLPA14.0	0.304134408	0.012343147	0.028055732
190	Escherichia.Shigella	cLPA18.0	0.365432197	0.002359367	0.006684873
191	Akkermansia	cLPA18.1	0.46835342	6.42E-05	0.00034001
192	Collinsella	Glucose	-0.144265304	0.244122334	0.351329496
193	Dialister	Mannitol	0.037632692	0.762387522	0.831695478
194	Coprococcus	Sorbitol	-0.296791444	0.014734059	0.033030198
195	Faecalibacterium	Glucose.6.P	-0.309003113	0.010949758	0.025240119
196	Subdoligranulum	Fructose.6.P	-0.321334504	0.008014554	0.019522019
197	UCG.002	Ribose.5.P	-0.590549924	1.44E-07	1.78E-06
198	U.Ruminococcaceae	PEP	-0.331391172	0.00615558	0.015360714
199	Roseburia	ADP	-0.757761992	1.15E-13	2.34E-11
200	Butyrivibrio	IMP	0.218213744	0.076064981	0.140427657
201	CAG.352	Hippuric.acid	0.284539868	0.019611838	0.042336667
202	Flavonifractor	Indoleacetic.acid	0.318700615	0.008576009	0.02068535
203	R.gnavus_group	GABA	0.355255807	0.003177206	0.008642001
204	Prevotella_9	TMAO	-0.719450874	6.94E-12	6.29E-10
205	Bacteroides	IL.6	0.292920425	0.0161478	0.035420981
206	Escherichia.Shigella	IL.8	0.246947083	0.043943622	0.085990397
207	Akkermansia	IL.1b	0.328797191	0.006594594	0.016406062
208	Collinsella	TNF.a	0.02470269	0.842712347	0.886151128
209	Dialister	X7_HDoHE	0.591108628	1.39E-07	1.75E-06
210	Coprococcus	X8_HDoHE	-0.307446724	0.011379543	0.026010385
211	Faecalibacterium	X10_HDoHE	-0.463085641	7.95E-05	0.000400222
212	Subdoligranulum	X11_HDoHE	-0.255966159	0.03655388	0.073107759
213	UCG.002	X13_HDoHE	-0.483238886	3.44E-05	0.000195012
214	U.Ruminococcaceae	X19_20_DiHDPA	-0.083127145	0.503636448	0.617996002
215	Roseburia	X15_HEPE	-0.282903664	0.020357406	0.043714851
216	Butyrivibrio	X17_18_DiHETE	-0.31630617	0.009115917	0.021686845
217	CAG.352	X19_20_EpDPE	-0.006824168	0.956291709	0.96815637
218	Flavonifractor	X9_10_13_TriHOME	0.431638598	0.000265313	0.001050948
219	R.gnavus_group	PGE2	0.385984516	0.001255507	0.003851481
220	Prevotella_9	CA	-0.293878203	0.015787589	0.034818034
221	Bacteroides	CDCA	0.162103919	0.189994705	0.286739172
222	Escherichia.Shigella	DCA	0.530329635	3.92E-06	2.99E-05
223	Akkermansia	GCDCA	0.411804613	0.000535539	0.001933629
224	Collinsella	GDCA	-0.175871977	0.154560548	0.247116634
225	Dialister	GCA	0.351105435	0.003577481	0.009571227
226	Coprococcus	GLCA	0.044217416	0.722366536	0.806362645
227	Faecalibacterium	GUDCA	-0.027975098	0.822196551	0.874722797
228	Subdoligranulum	LCA_3S	-0.030449357	0.806762284	0.866207926
229	UCG.002	TCA	-0.267259957	0.028787291	0.059169848
230	U.Ruminococcaceae	TCDCA	0.1781467	0.149212842	0.240627824
231	Roseburia	TDCA	-0.267259957	0.028787291	0.059169848
232	Butyrivibrio	THDCA	0.190877165	0.12180104	0.207061768
233	CAG.352	FA18.1	0.03611621	0.771697468	0.837325838
234	Flavonifractor	FA18.3_w3	0.058025381	0.64091969	0.733770159
235	R.gnavus_group	FA22.5_w3	0.045334823	0.715644797	0.799953636
236	Prevotella_9	FA22.6	-0.216537633	0.078402966	0.143768136
237	Bacteroides	FA20.3_w6	0.065687605	0.597410038	0.697801226
238	Escherichia.Shigella	FA22.4_w6	0.206281427	0.093978209	0.16854114
239	Akkermansia	FA22.5_w6	-0.02949158	0.81272847	0.868045067
240	Collinsella	cLPA14.0	-0.100846037	0.416792151	0.540703332
241	Dialister	cLPA18.0	-0.119921781	0.333732288	0.448641758
242	Coprococcus	cLPA18.1	0.454824806	0.000110318	0.000514396
243	Faecalibacterium	Glucose	0.237249581	0.053220958	0.101944371
244	Subdoligranulum	Mannitol	0.407933594	0.000611186	0.002131315
245	UCG.002	Sorbitol	0.637560859	6.56E-09	1.37E-07
246	U.Ruminococcaceae	Glucose.6.P	0.453827121	0.000114713	0.000528847
247	Roseburia	Fructose.6.P	0.555830473	1.05E-06	9.48E-06
248	Butyrivibrio	Ribose.5.P	-0.158272807	0.200819983	0.300092894
249	CAG.352	PEP	-0.314230984	0.009607569	0.022528092
250	Flavonifractor	ADP	-0.463245271	7.89E-05	0.000400129
251	R.gnavus_group	IMP	-0.426131375	0.000323847	0.001252411
252	Prevotella_9	Hippuric.acid	0.708436427	2.00E-11	1.36E-09
253	Bacteroides	Indoleacetic.acid	-0.34563812	0.004172853	0.010707699
254	Escherichia.Shigella	GABA	-0.302338575	0.012894507	0.029066071
255	Akkermansia	TMAO	-0.45338814	0.000116698	0.00053068
256	Collinsella	IL.6	0.145023545	0.241626139	0.348968017
257	Dialister	IL.8	0.088754091	0.475089172	0.592771811
258	Coprococcus	IL.1b	-0.117766781	0.342554468	0.458236796
259	Faecalibacterium	TNF.a	-0.268417272	0.028076382	0.05800083
260	Subdoligranulum	X7_HDoHE	-0.091707239	0.460461611	0.582130974
261	UCG.002	X8_HDoHE	0.103160667	0.406123213	0.532791868
262	U.Ruminococcaceae	X10_HDoHE	0.19450874	0.114734358	0.19710155
263	Roseburia	X11_HDoHE	0.149572991	0.227017555	0.330797009
264	Butyrivibrio	X13_HDoHE	-0.354936547	0.003206516	0.008692749
265	CAG.352	X19_20_DiHDPA	-0.29144385	0.016716941	0.03657111
266	Flavonifractor	X15_HEPE	0.099449278	0.423307647	0.544824984
267	R.gnavus_group	X17_18_DiHETE	0.198180222	0.107914651	0.187757688
268	Prevotella_9	X19_20_EpDPE	0.168888179	0.171866594	0.267449425
269	Bacteroides	X9_10_13_TriHOME	-0.03256445	0.793626253	0.855480876
270	Escherichia.Shigella	PGE2	0.087277516	0.482495274	0.600177049
271	Akkermansia	CA	0.077021311	0.535584677	0.645549626
272	Collinsella	CDCA	-0.083526219	0.501583103	0.616403332
273	Dialister	DCA	0.171442254	0.165380412	0.259520032
274	Coprococcus	GCDCA	-0.40274563	0.000727789	0.002454034
275	Faecalibacterium	GDCA	-0.446803416	0.00015052	0.000669563
276	Subdoligranulum	GCA	-0.185250219	0.13340052	0.220353896
277	UCG.002	GLCA	-0.042581212	0.732246835	0.814050978
278	U.Ruminococcaceae	GUDCA	-0.004190279	0.973153401	0.979488388
279	Roseburia	LCA_3S	0.152526139	0.217870708	0.319357149
280	Butyrivibrio	TCA	-0.56329316	6.96E-07	6.76E-06
281	CAG.352	TCDCA	-0.189320776	0.124929437	0.209327352
282	Flavonifractor	TDCA	0.368864235	0.002129426	0.006161745
283	R.gnavus_group	THDCA	0.340490063	0.004812052	0.012232506
284	Prevotella_9	FA18.1	0.0586639	0.637244742	0.732669567
285	Bacteroides	FA18.3_w3	0.223401708	0.069178663	0.129175719
286	Escherichia.Shigella	FA22.5_w3	0.382592386	0.001397207	0.004238368
287	Akkermansia	FA22.6	0.215978929	0.079194866	0.144894643
288	Collinsella	FA20.3_w6	-0.274044217	0.02482698	0.051949879
289	Dialister	FA22.4_w6	0.136283822	0.271472303	0.380620961
290	Coprococcus	FA22.5_w6	-0.393447202	0.000988333	0.003162666
291	Faecalibacterium	cLPA14.0	-0.405938223	0.000653859	0.002241802
292	Subdoligranulum	cLPA18.0	-0.248543379	0.042552672	0.084075012
293	UCG.002	cLPA18.1	0.050003991	0.687794976	0.778419835
294	U.Ruminococcaceae	Glucose	0.190597813	0.122358097	0.20741571
295	Roseburia	Mannitol	0.185529571	0.132805646	0.219816242
296	Butyrivibrio	Sorbitol	-0.61808604	2.51E-08	3.99E-07
297	CAG.352	Glucose.6.P	-0.323449597	0.007587228	0.018592125
298	Flavonifractor	Fructose.6.P	0.346276638	0.004099066	0.010596751
299	R.gnavus_group	Ribose.5.P	0.247785138	0.04320877	0.084959895
300	Prevotella_9	PEP	0.065288531	0.599643525	0.697801226
301	Bacteroides	ADP	0.314310799	0.00958824	0.022528092
302	Escherichia.Shigella	IMP	0.274602921	0.024522453	0.051572994
303	Akkermansia	Hippuric.acid	0.153164658	0.215927528	0.318044878
304	Collinsella	Indoleacetic.acid	-0.396160907	0.000904719	0.002945079
305	Dialister	GABA	0.084404182	0.49708103	0.611792037
306	Coprococcus	TMAO	-0.521789448	5.95E-06	4.30E-05
307	Faecalibacterium	IL.6	-0.499640833	1.67E-05	0.000105059
308	Subdoligranulum	IL.8	-0.3186208	0.008593546	0.02068535
309	UCG.002	IL.1b	-0.105555112	0.395255807	0.519369949
310	U.Ruminococcaceae	TNF.a	-0.038869822	0.754817292	0.830807452
311	Roseburia	X7_HDoHE	0.002234815	0.985679925	0.986889348
312	Butyrivibrio	X8_HDoHE	-0.584204645	2.10E-07	2.42E-06
313	CAG.352	X10_HDoHE	-0.142150212	0.251178666	0.35832481
314	Flavonifractor	X11_HDoHE	0.46248703	8.14E-05	0.000406921
315	R.gnavus_group	X13_HDoHE	0.39456461	0.000953093	0.003061904
316	Prevotella_9	X19_20_DiHDPA	-0.143786416	0.245707959	0.351750342
317	Bacteroides	X15_HEPE	0.425532764	0.000330873	0.00127355
318	Escherichia.Shigella	X17_18_DiHETE	0.379120441	0.001556999	0.004688234
319	Akkermansia	X19_20_EpDPE	0.295235055	0.015289117	0.033966131
320	Collinsella	X9_10_13_TriHOME	-0.371498124	0.001966796	0.005731804
321	Dialister	PGE2	0.170165217	0.168600642	0.263559624
322	Coprococcus	CA	-0.025740283	0.836195357	0.883683127
323	Faecalibacterium	CDCA	0.136882433	0.269352693	0.378299135
324	Subdoligranulum	DCA	-0.069917791	0.573965854	0.679762172
325	UCG.002	GCDCA	-0.17351744	0.160244321	0.253409624
326	U.Ruminococcaceae	GDCA	0.100127704	0.420135734	0.541596776
327	Roseburia	GCA	-0.217255966	0.077394073	0.142237755
328	Butyrivibrio	GLCA	0.113736132	0.359441968	0.476918124
329	CAG.352	GUDCA	0.068201772	0.583424856	0.688964808
330	Flavonifractor	LCA_3S	-0.003950834	0.974686974	0.979488388
331	R.gnavus_group	TCA	0.049724639	0.689450061	0.779212258
332	Prevotella_9	TCDCA	-0.257602363	0.035330934	0.070835485
333	Bacteroides	TDCA	0.048527416	0.69655965	0.786158609
334	Escherichia.Shigella	THDCA	0.11808604	0.34123837	0.457225796
335	Akkermansia	FA18.1	0.094899832	0.444928844	0.567284276
336	Collinsella	FA18.3_w3	-0.039907415	0.748485723	0.82759397
337	Dialister	FA22.5_w3	-0.161425493	0.191880433	0.288882719
338	Coprococcus	FA22.6	-0.455104158	0.000109115	0.000514123
339	Faecalibacterium	FA20.3_w6	-0.39101285	0.001069219	0.003342846
340	Subdoligranulum	FA22.4_w6	-0.1813792	0.141852413	0.231041056
341	UCG.002	FA22.5_w6	-0.027655838	0.824193106	0.875705176
342	U.Ruminococcaceae	cLPA14.0	-0.124830393	0.314177235	0.428710073
343	Roseburia	cLPA18.0	-0.004150371	0.97340899	0.979488388
344	Butyrivibrio	cLPA18.1	-0.444967675	0.000161439	0.00070825
345	CAG.352	Glucose	0.077739644	0.531774966	0.641905876
346	Flavonifractor	Mannitol	0.360962567	0.002692002	0.007522854
347	R.gnavus_group	Sorbitol	0.273924495	0.02489265	0.051949879
348	Prevotella_9	Glucose.6.P	-0.148854657	0.229282318	0.333274908
349	Bacteroides	Fructose.6.P	0.34655599	0.00406715	0.010569408
350	Escherichia.Shigella	Ribose.5.P	0.133929284	0.279917483	0.390449002
351	Akkermansia	PEP	0.30349589	0.012536803	0.028338037
352	Collinsella	ADP	-0.245071434	0.045625676	0.088855731
353	Dialister	IMP	0.191316147	0.12092958	0.206009472
354	Coprococcus	Hippuric.acid	-0.634847155	7.95E-09	1.58E-07
355	Faecalibacterium	Indoleacetic.acid	-0.589911406	1.50E-07	1.82E-06
356	Subdoligranulum	GABA	-0.535397877	3.04E-06	2.36E-05
357	UCG.002	TMAO	-0.314709873	0.009492107	0.022386009
358	U.Ruminococcaceae	IL.6	0.116769096	0.346687667	0.462250222
359	Roseburia	IL.8	-0.121398356	0.327770887	0.443550653
360	Butyrivibrio	IL.1b	-0.52330593	5.53E-06	4.10E-05
361	CAG.352	TNF.a	-0.294596536	0.01552198	0.034325029
362	Flavonifractor	X7_HDoHE	0.618564929	2.43E-08	3.96E-07
363	R.gnavus_group	X8_HDoHE	0.597972703	9.13E-08	1.18E-06
364	Prevotella_9	X10_HDoHE	-0.280309682	0.021588853	0.046116504
365	Bacteroides	X11_HDoHE	0.48703009	2.92E-05	0.00017158
366	Escherichia.Shigella	X13_HDoHE	0.43686647	0.000218874	0.000915289
367	Akkermansia	X19_20_DiHDPA	0.307127464	0.01146949	0.026142748
368	Collinsella	X15_HEPE	-0.456381196	0.00010377	0.000492304
369	Dialister	X17_18_DiHETE	-0.2421981	0.048304906	0.093849531
370	Coprococcus	X19_20_EpDPE	-0.108029372	0.384208528	0.506484909
371	Faecalibacterium	X9_10_13_TriHOME	-0.098691037	0.426868874	0.547680819
372	Subdoligranulum	PGE2	0.065248623	0.599867076	0.697801226
373	UCG.002	CA	0.360403863	0.002736395	0.007594892
374	U.Ruminococcaceae	CDCA	0.018078059	0.884551093	0.912507828
375	Roseburia	DCA	0.459254529	9.26E-05	0.000452532
376	Butyrivibrio	GCDCA	-0.334743395	0.005626431	0.014126669
377	CAG.352	GDCA	0.073349828	0.555263791	0.664362542
378	Flavonifractor	GCA	0.033282784	0.789177739	0.851810893
379	R.gnavus_group	GLCA	-0.034400192	0.7822712	0.846595887
380	Prevotella_9	GUDCA	0.273964403	0.024870744	0.051949879
381	Bacteroides	LCA_3S	-0.020312874	0.870395735	0.902468767
382	Escherichia.Shigella	TCA	-0.095538351	0.441857705	0.564250215
383	Akkermansia	TCDCA	0.037991859	0.76018739	0.831695478
384	Collinsella	TDCA	-0.071913161	0.5630571	0.670736633
385	Dialister	THDCA	0.045733897	0.713249352	0.798637639
386	Coprococcus	FA18.1	-0.166174475	0.178959814	0.274494752
387	Faecalibacterium	FA18.3_w3	-0.192792721	0.118033249	0.202342713
388	Subdoligranulum	FA22.5_w3	-0.092106313	0.458503967	0.580961548
389	UCG.002	FA22.6	0.055391492	0.6561691	0.746769854
390	U.Ruminococcaceae	FA20.3_w6	0.014286854	0.908644852	0.931475125
391	Roseburia	FA22.4_w6	-0.03843084	0.757500912	0.830807452
392	Butyrivibrio	FA22.5_w6	-0.386862479	0.001221009	0.003774027
393	CAG.352	cLPA14.0	-0.080253811	0.518547487	0.630603203
394	Flavonifractor	cLPA18.0	0.154242158	0.212676111	0.313822254
395	R.gnavus_group	cLPA18.1	0.130776598	0.291495731	0.404524688
396	Prevotella_9	Glucose	-0.064091308	0.606366027	0.703833112
397	Bacteroides	Mannitol	0.085122516	0.493413218	0.609115259
398	Escherichia.Shigella	Sorbitol	0.091148535	0.463209968	0.583301441
399	Akkermansia	Glucose.6.P	0.189520313	0.124524975	0.209327352
400	Collinsella	Fructose.6.P	-0.177468274	0.150793129	0.242696634
401	Dialister	Ribose.5.P	-0.019554633	0.87519413	0.905143739
402	Coprococcus	PEP	-0.504549445	1.34E-05	8.74E-05
403	Faecalibacterium	ADP	-0.424774523	0.000339974	0.001296349
404	Subdoligranulum	IMP	-0.31012052	0.010649947	0.024688513
405	UCG.002	Hippuric.acid	-0.189600128	0.12436347	0.209327352
406	U.Ruminococcaceae	Indoleacetic.acid	-0.162064011	0.19010526	0.286739172
407	Roseburia	GABA	-0.187804294	0.128036109	0.214093166
408	Butyrivibrio	TMAO	-0.435429803	0.000230831	0.000941789
409	CAG.352	IL.6	0.052278713	0.674372794	0.76588474
410	Flavonifractor	IL.8	0.437066007	0.00021726	0.000913834
411	R.gnavus_group	IL.1b	0.405459334	0.000664495	0.002268736
412	Prevotella_9	TNF.a	-0.321653763	0.007948733	0.01941966
413	Bacteroides	X7_HDoHE	0.403503871	0.000709575	0.002402546
414	Escherichia.Shigella	X8_HDoHE	0.259158752	0.034199479	0.068905616
415	Akkermansia	X10_HDoHE	0.366230346	0.002303997	0.006573641
416	Collinsella	X11_HDoHE	-0.316705244	0.009023925	0.021530769
417	Dialister	X13_HDoHE	-0.081012052	0.514591105	0.627662693
418	Coprococcus	X19_20_DiHDPA	-0.247585601	0.043382809	0.085097048
419	Faecalibacterium	X15_HEPE	-0.168169846	0.173723889	0.268991828
420	Subdoligranulum	X17_18_DiHETE	-0.150570676	0.223897969	0.327420686
421	UCG.002	X19_20_EpDPE	0.04214223	0.734905117	0.814786108
422	U.Ruminococcaceae	X9_10_13_TriHOME	-0.029691117	0.811484627	0.868045067
423	Roseburia	PGE2	-0.038630378	0.756280729	0.830807452
424	Butyrivibrio	CA	-0.408053316	0.000608708	0.002131315
425	CAG.352	CDCA	0.061337697	0.621951157	0.718855728
426	Flavonifractor	DCA	0.2023705	0.100519029	0.177156648
427	R.gnavus_group	GCDCA	0.165535957	0.180659275	0.275033523
428	Prevotella_9	GDCA	-0.194628462	0.114506875	0.19710155
429	Bacteroides	GCA	0.217694948	0.07678263	0.141432564
430	Escherichia.Shigella	GLCA	-0.001037593	0.99335112	0.99335112
431	Akkermansia	GUDCA	0.203807167	0.098076295	0.173978819
432	Collinsella	LCA_3S	-0.201652167	0.101758026	0.178953769
433	Dialister	TCA	0.087716498	0.480287081	0.598342378
434	Coprococcus	TCDCA	-0.731582728	2.04E-12	2.38E-10
435	Faecalibacterium	TDCA	-0.606273446	5.41E-08	7.70E-07
436	Subdoligranulum	THDCA	-0.64386623	4.16E-09	9.18E-08
437	UCG.002	FA18.1	-0.513049725	9.03E-06	6.24E-05
438	U.Ruminococcaceae	FA18.3_w3	-0.185050682	0.133826662	0.220611225
439	Roseburia	FA22.5_w3	-0.409450076	0.000580465	0.002041634
440	Butyrivibrio	FA22.6	-0.401747945	0.000752401	0.002516227
441	CAG.352	FA20.3_w6	-0.008979168	0.942509642	0.958962429
442	Flavonifractor	FA22.4_w6	0.698738926	4.87E-11	2.34E-09
443	R.gnavus_group	FA22.5_w6	0.643985953	4.13E-09	9.18E-08
444	Prevotella_9	cLPA14.0	-0.586319738	1.86E-07	2.19E-06
445	Bacteroides	cLPA18.0	0.613496688	3.39E-08	5.04E-07
446	Escherichia.Shigella	cLPA18.1	0.410527576	0.000559497	0.001984512
447	Akkermansia	Glucose	0.508420465	1.12E-05	7.43E-05
448	Collinsella	Mannitol	-0.501117408	1.57E-05	9.90E-05
449	Dialister	Sorbitol	-0.025421023	0.838199437	0.883683127
450	Coprococcus	Glucose.6.P	0.122715301	0.322511278	0.438531692
451	Faecalibacterium	Fructose.6.P	0.191515684	0.12053504	0.205766931
452	Subdoligranulum	Ribose.5.P	0.020352782	0.870143315	0.902468767
453	UCG.002	PEP	0.047489824	0.702742451	0.790948745
454	U.Ruminococcaceae	ADP	0.035956581	0.772679358	0.837325838
455	Roseburia	IMP	-0.165575864	0.180552717	0.275033523
456	Butyrivibrio	Hippuric.acid	0.212028095	0.084977537	0.1540926
457	CAG.352	Indoleacetic.acid	-0.091627424	0.460853687	0.582130974
458	Flavonifractor	GABA	-0.250339213	0.041031526	0.081464051
459	R.gnavus_group	TMAO	-0.07271131	0.558721124	0.667520406
460	Prevotella_9	IL.6	0.02949158	0.81272847	0.868045067
461	Bacteroides	IL.8	-0.142549286	0.249836756	0.357034664
462	Escherichia.Shigella	IL.1b	-0.16270253	0.188341931	0.285996929
463	Akkermansia	TNF.a	-0.036036396	0.772188368	0.837325838
464	Collinsella	X7_HDoHE	0.05850427	0.638162667	0.732669567
465	Dialister	X8_HDoHE	-0.030130098	0.808749811	0.867200848
466	Coprococcus	X10_HDoHE	0.162622715	0.188561701	0.285996929
467	Faecalibacterium	X11_HDoHE	0.154760955	0.211122992	0.312094858
468	Subdoligranulum	X13_HDoHE	0.162143826	0.189884196	0.286739172
469	UCG.002	X19_20_DiHDPA	-0.125907894	0.309985272	0.425758979
470	U.Ruminococcaceae	X15_HEPE	-0.106951872	0.388996571	0.511969681
471	Roseburia	X17_18_DiHETE	-0.420065448	0.000401804	0.001497132
472	Butyrivibrio	X19_20_EpDPE	0.457099529	0.00010087	0.000483628
473	CAG.352	X9_10_13_TriHOME	0.07255168	0.559587051	0.667577534
474	Flavonifractor	PGE2	-0.175393088	0.155704277	0.248153692
475	R.gnavus_group	CA	-0.12658632	0.307364484	0.423373366
476	Prevotella_9	CDCA	-0.161225956	0.192437609	0.289188009
477	Bacteroides	DCA	-0.186367627	0.131033059	0.218210155
478	Escherichia.Shigella	GCDCA	0.037951951	0.760431756	0.831695478
479	Akkermansia	GDCA	-0.204445686	0.097005614	0.172830963
480	Collinsella	GCA	0.365472105	0.00235657	0.006684873
481	Dialister	GLCA	0.062694549	0.614250255	0.711971887
482	Coprococcus	GUDCA	-0.378801181	0.001572488	0.004700183
483	Faecalibacterium	LCA_3S	-0.389895443	0.001108311	0.00345184
484	Subdoligranulum	TCA	-0.40753452	0.000619512	0.002151158
485	UCG.002	TCDCA	-0.687125868	1.35E-10	5.81E-09
486	U.Ruminococcaceae	TDCA	-0.346236731	0.004103644	0.010596751
487	Roseburia	THDCA	-0.776039588	1.22E-14	4.23E-12
488	Butyrivibrio	FA18.1	0.236730785	0.053759179	0.102734168
489	CAG.352	FA18.3_w3	0.196065129	0.111804036	0.193698713
490	Flavonifractor	FA22.5_w3	0.401747945	0.000752401	0.002516227
491	R.gnavus_group	FA22.6	0.454984436	0.000109629	0.000514123
492	Prevotella_9	FA20.3_w6	-0.734655599	1.48E-12	2.01E-10
493	Bacteroides	FA22.4_w6	0.334903025	0.005602265	0.014109407
494	Escherichia.Shigella	FA22.5_w6	0.348710991	0.003828249	0.010099633
495	Akkermansia	cLPA14.0	0.356892011	0.003030701	0.008326775
496	Collinsella	cLPA18.0	-0.02131056	0.864089178	0.899358124
497	Dialister	cLPA18.1	0.069598531	0.575720286	0.680851816
498	Coprococcus	Glucose	0.175792162	0.154750735	0.247116634
499	Faecalibacterium	Mannitol	0.166812994	0.177271996	0.272931978
500	Subdoligranulum	Sorbitol	0.08675872	0.48511189	0.602513397
501	UCG.002	Glucose.6.P	-0.086080294	0.488544911	0.604019162
502	U.Ruminococcaceae	Fructose.6.P	-0.168169846	0.173723889	0.268991828
503	Roseburia	Ribose.5.P	-0.176390773	0.153328554	0.246291536
504	Butyrivibrio	PEP	0.230265783	0.060845973	0.114931283
505	CAG.352	ADP	0.133051321	0.283110688	0.393557617
506	Flavonifractor	IMP	-0.218612818	0.075516588	0.140035173
507	R.gnavus_group	Hippuric.acid	-0.075744273	0.542390487	0.651827154
508	Prevotella_9	Indoleacetic.acid	0.038510655	0.757012767	0.830807452
509	Bacteroides	GABA	-0.267100327	0.028886525	0.059224635
510	Escherichia.Shigella	TMAO	-0.025500838	0.83769832	0.883683127
511	Akkermansia	IL.6	0.141232341	0.254283674	0.362121253
512	Collinsella	IL.8	0.377883311	0.001617791	0.004817948
513	Dialister	IL.1b	0.190517998	0.122517613	0.20741571
514	Coprococcus	TNF.a	-0.562814271	7.15E-07	6.78E-06
515	Faecalibacterium	X7_HDoHE	-0.573270014	3.97E-07	4.21E-06
516	Subdoligranulum	X8_HDoHE	-0.445925453	0.000155654	0.000686562
517	UCG.002	X10_HDoHE	-0.676789848	3.23E-10	1.23E-08
518	U.Ruminococcaceae	X11_HDoHE	-0.405978131	0.00065298	0.002241802
519	Roseburia	X13_HDoHE	-0.674914199	3.77E-10	1.28E-08
520	Butyrivibrio	X19_20_DiHDPA	0.023864634	0.847983784	0.889487097
521	CAG.352	X15_HEPE	0.212267539	0.084617836	0.15378208
522	Flavonifractor	X17_18_DiHETE	0.576502514	3.30E-07	3.60E-06
523	R.gnavus_group	X19_20_EpDPE	0.588993535	1.58E-07	1.90E-06
524	Prevotella_9	X9_10_13_TriHOME	-0.63584484	7.41E-09	1.51E-07
525	Bacteroides	PGE2	0.424096097	0.00034831	0.001321957
526	Escherichia.Shigella	CA	0.568361402	5.25E-07	5.40E-06
527	Akkermansia	CDCA	0.395721925	0.000917795	0.002971908
528	Collinsella	DCA	-0.037712507	0.761898441	0.831695478
529	Dialister	GCDCA	0.140673637	0.256186397	0.363561913
530	Coprococcus	GDCA	-0.56421103	6.61E-07	6.58E-06
531	Faecalibacterium	GCA	-0.568321494	5.26E-07	5.40E-06
532	Subdoligranulum	GLCA	-0.490023146	2.57E-05	0.000152812
533	UCG.002	GUDCA	-0.665935031	7.78E-10	2.17E-08
534	U.Ruminococcaceae	LCA_3S	-0.383989145	0.001337203	0.004071483
535	Roseburia	TCA	-0.646420305	3.45E-09	8.05E-08
536	Butyrivibrio	TCDCA	0.036555192	0.768999115	0.836937806
537	CAG.352	TDCA	0.172998643	0.161517163	0.254436304
538	Flavonifractor	THDCA	0.580373533	2.64E-07	2.99E-06
539	R.gnavus_group	FA18.1	0.598052518	9.08E-08	1.18E-06
540	Prevotella_9	FA18.3_w3	-0.669406976	5.90E-10	1.78E-08
541	Bacteroides	FA22.5_w3	0.426889616	0.000315142	0.00123041
542	Escherichia.Shigella	FA22.6	0.544257323	1.93E-06	1.64E-05
543	Akkermansia	FA20.3_w6	0.465320457	7.26E-05	0.000374949
544	Collinsella	FA22.4_w6	-0.125109745	0.313086949	0.427937941
545	Dialister	FA22.5_w6	0.079934552	0.520217913	0.63169318
546	Coprococcus	cLPA14.0	-0.51065528	1.01E-05	6.87E-05
547	Faecalibacterium	cLPA18.0	-0.484196664	3.30E-05	0.000188471
548	Subdoligranulum	cLPA18.1	-0.459733418	9.09E-05	0.000446665
549	UCG.002	Glucose	-0.686207997	1.46E-10	5.98E-09
550	U.Ruminococcaceae	Mannitol	-0.415116929	0.000477686	0.001747945
551	Roseburia	Sorbitol	-0.710990502	1.57E-11	1.16E-09
552	Butyrivibrio	Glucose.6.P	0.086160109	0.488140363	0.604019162
553	CAG.352	Fructose.6.P	0.207558464	0.091916196	0.165435953
554	Flavonifractor	Ribose.5.P	0.523345838	5.52E-06	4.10E-05
555	R.gnavus_group	PEP	0.54321973	2.04E-06	1.70E-05
556	Prevotella_9	ADP	-0.718173837	7.87E-12	6.42E-10
557	Bacteroides	IMP	0.411126187	0.000548148	0.001961793
558	Escherichia.Shigella	Hippuric.acid	0.414039429	0.000495849	0.001800761
559	Akkermansia	Indoleacetic.acid	0.466517679	6.92E-05	0.000361743
560	Collinsella	GABA	-0.09031048	0.467349192	0.585801752
561	Dialister	TMAO	-0.258360603	0.034775875	0.06989437
562	Coprococcus	IL.6	0.457937585	9.76E-05	0.000473404
563	Faecalibacterium	IL.8	0.465719531	7.14E-05	0.000371282
564	Subdoligranulum	IL.1b	0.399393407	0.000813505	0.002698456
565	UCG.002	TNF.a	0.676151329	3.41E-10	1.23E-08
566	U.Ruminococcaceae	X7_HDoHE	0.204725038	0.096540071	0.172377895
567	Roseburia	X8_HDoHE	0.647856972	3.10E-09	7.45E-08
568	Butyrivibrio	X10_HDoHE	-0.002953149	0.981077784	0.983488295
569	CAG.352	X11_HDoHE	-0.120999282	0.32937538	0.444164817
570	Flavonifractor	X13_HDoHE	-0.562973901	7.08E-07	6.78E-06
571	R.gnavus_group	X19_20_DiHDPA	-0.529092505	4.16E-06	3.15E-05
572	Prevotella_9	X15_HEPE	0.730265783	2.34E-12	2.39E-10
573	Bacteroides	X17_18_DiHETE	-0.395003592	0.000939562	0.003030365
574	Escherichia.Shigella	X19_20_EpDPE	-0.509138798	1.08E-05	7.25E-05
575	Akkermansia	X9_10_13_TriHOME	-0.31259478	0.01001134	0.023340725
576	Collinsella	PGE2	0.116769096	0.346687667	0.462250222
577	Dialister	CA	0.030928246	0.803783282	0.864146453
578	Coprococcus	CDCA	-0.208675872	0.090141209	0.163093629
579	Faecalibacterium	DCA	0.051839732	0.67695533	0.767216041
580	Subdoligranulum	GCDCA	-0.080692793	0.51625508	0.628752456
581	UCG.002	GDCA	-0.428924894	0.000292823	0.001148768
582	U.Ruminococcaceae	GCA	-0.392569239	0.001016844	0.00322858
583	Roseburia	GLCA	-0.411485354	0.00054144	0.001946321
584	Butyrivibrio	GUDCA	0.309402187	0.010841852	0.025062185
585	CAG.352	LCA_3S	0.392768776	0.0010103	0.003220331
586	Flavonifractor	TCA	0.22459893	0.067662793	0.126634953
587	R.gnavus_group	TCDCA	0.182177349	0.140077686	0.228606784
588	Prevotella_9	TDCA	-0.568201772	5.29E-07	5.40E-06
589	Bacteroides	THDCA	0.218493096	0.075680773	0.140035173
590	Escherichia.Shigella	FA18.1	0.02362519	0.84949114	0.889487097
591	Akkermansia	FA18.3_w3	0.208516242	0.090393116	0.163187573
592	Collinsella	FA22.5_w3	0.022707319	0.855274272	0.891320314
593	Dialister	FA22.6	0.081850108	0.510236161	0.625154216
594	Coprococcus	FA20.3_w6	-0.241000878	0.049458706	0.095862955
595	Faecalibacterium	FA22.4_w6	-0.183055312	0.138144813	0.225904143
596	Subdoligranulum	FA22.5_w6	-0.228589672	0.062801679	0.118351431
597	UCG.002	cLPA14.0	-0.32093543	0.008097501	0.019665358
598	U.Ruminococcaceae	cLPA18.0	-0.167212068	0.176223007	0.271829818
599	Roseburia	cLPA18.1	-0.247825046	0.043174032	0.084959895
600	Butyrivibrio	Glucose	-0.04230186	0.733938108	0.814786108
601	CAG.352	Mannitol	0.045893527	0.712291946	0.798637639
602	Flavonifractor	Sorbitol	0.32540506	0.007210035	0.017721051
603	R.gnavus_group	Glucose.6.P	0.255686807	0.036766155	0.073352524
604	Prevotella_9	Fructose.6.P	-0.453308325	0.000117062	0.00053068
605	Bacteroides	Ribose.5.P	0.317064411	0.008941826	0.021397449
606	Escherichia.Shigella	PEP	0.023066486	0.853010385	0.891237483
607	Akkermansia	ADP	0.20747865	0.092044023	0.165435953
608	Collinsella	IMP	-0.320496448	0.008189607	0.019830028
609	Dialister	Hippuric.acid	0.283342645	0.020155043	0.0433945
610	Coprococcus	Indoleacetic.acid	-0.576622236	3.28E-07	3.60E-06
611	Faecalibacterium	GABA	-0.748024583	3.48E-13	5.68E-11
612	Subdoligranulum	TMAO	-0.456979807	0.000101348	0.000483628
613	UCG.002	IL.6	-0.434591747	0.000238079	0.000966528
614	U.Ruminococcaceae	IL.8	-0.138119563	0.265007398	0.374128091
615	Roseburia	IL.1b	-0.205203927	0.09574606	0.171335056
616	Butyrivibrio	TNF.a	-0.457817863	9.80E-05	0.000473404
617	CAG.352	X7_HDoHE	0.003432038	0.978010023	0.981618916
618	Flavonifractor	X8_HDoHE	0.626107431	1.46E-08	2.45E-07
619	R.gnavus_group	X10_HDoHE	0.616250299	2.83E-08	4.36E-07
620	Prevotella_9	X11_HDoHE	-0.29515524	0.015318059	0.033966131
621	Bacteroides	X13_HDoHE	0.332468673	0.005980914	0.01497063
622	Escherichia.Shigella	X19_20_DiHDPA	0.700335222	4.22E-11	2.15E-09
623	Akkermansia	X15_HEPE	0.436746748	0.000219849	0.000915289
624	Collinsella	X17_18_DiHETE	-0.149772528	0.226391229	0.330474496
625	Dialister	X19_20_EpDPE	-0.02578019	0.83594492	0.883683127
626	Coprococcus	X9_10_13_TriHOME	-0.126666135	0.307057101	0.423373366
627	Faecalibacterium	PGE2	-0.178665496	0.148012741	0.239165142
628	Subdoligranulum	CA	0.015643707	0.900011236	0.924948575
629	UCG.002	CDCA	0.167730864	0.174866088	0.270247591
630	U.Ruminococcaceae	DCA	0.004030649	0.974175773	0.979488388
631	Roseburia	GCDCA	0.343403304	0.004440461	0.011323176
632	Butyrivibrio	GDCA	-0.375249421	0.001754379	0.005168134
633	CAG.352	GCA	-0.165575864	0.180552717	0.275033523
634	Flavonifractor	GLCA	0.126506505	0.307672066	0.423373366
635	R.gnavus_group	GUDCA	0.07039668	0.571338854	0.677634455
636	Prevotella_9	LCA_3S	0.240282544	0.050161758	0.096537723
637	Bacteroides	TCA	0.061058345	0.623541704	0.719674725
638	Escherichia.Shigella	TCDCA	0.137361322	0.267665012	0.376576983
639	Akkermansia	TDCA	0.19666374	0.110692471	0.192180971
640	Collinsella	THDCA	-0.154800862	0.211003854	0.312094858
641	Dialister	FA18.1	-0.026099449	0.833942008	0.883683127
642	Coprococcus	FA18.3_w3	-0.129499561	0.296273858	0.40976181
643	Faecalibacterium	FA22.5_w3	-0.175153644	0.156278489	0.248583328
644	Subdoligranulum	FA22.6	0.013927688	0.910932028	0.93225912
645	UCG.002	FA20.3_w6	0.174315588	0.158300586	0.2508219
646	U.Ruminococcaceae	FA22.4_w6	0.013209354	0.915508524	0.934987429
647	Roseburia	FA22.5_w6	0.35365951	0.003326179	0.00895763
648	Butyrivibrio	cLPA14.0	-0.376087477	0.001709836	0.005055168
649	CAG.352	cLPA18.0	-0.180620959	0.143553979	0.232882796
650	Flavonifractor	cLPA18.1	0.129778913	0.295224294	0.409003436
651	R.gnavus_group	Glucose	0.067682975	0.586298457	0.690360088
652	Prevotella_9	Mannitol	0.240601804	0.049848287	0.096389105
653	Bacteroides	Sorbitol	0.06576742	0.596963785	0.697801226
654	Escherichia.Shigella	Glucose.6.P	0.143786416	0.245707959	0.351750342
655	Akkermansia	Fructose.6.P	0.194827999	0.114128506	0.196889769
656	Collinsella	Ribose.5.P	-0.158911326	0.198985893	0.297931173
657	Dialister	PEP	0.190118924	0.123317574	0.208337765
658	Coprococcus	ADP	-0.144345119	0.243858747	0.351329496
659	Faecalibacterium	IMP	-0.017399633	0.888855596	0.914635771
660	Subdoligranulum	Hippuric.acid	-0.121837337	0.326011677	0.441902871
661	UCG.002	Indoleacetic.acid	0.233179025	0.057564228	0.10898471
662	U.Ruminococcaceae	GABA	0.264187086	0.030748684	0.062727315
663	Roseburia	TMAO	0.347673398	0.003941675	0.01027606
664	Butyrivibrio	IL.6	-0.349868306	0.003705161	0.009848245
665	CAG.352	IL.8	-0.299066166	0.013954057	0.031367797
666	Flavonifractor	IL.1b	0.084883071	0.494634247	0.60970022
667	R.gnavus_group	TNF.a	-0.014646021	0.906358416	0.930299959
668	Prevotella_9	X7_HDoHE	0.269255328	0.027570861	0.057101072
669	Bacteroides	X8_HDoHE	0.067164179	0.589178452	0.691754845
670	Escherichia.Shigella	X10_HDoHE	0.019953707	0.872668089	0.9036766
671	Akkermansia	X11_HDoHE	-0.038790007	0.755305009	0.830807452
672	Collinsella	X13_HDoHE	-0.464721845	7.44E-05	0.000381729
673	Dialister	X19_20_DiHDPA	0.245350786	0.04537185	0.088572798
674	Coprococcus	X15_HEPE	0.018277596	0.88328569	0.912355852
675	Faecalibacterium	X17_18_DiHETE	-0.025421023	0.838199437	0.883683127
676	Subdoligranulum	X19_20_EpDPE	0.115013169	0.354037046	0.470511775
677	UCG.002	X9_10_13_TriHOME	0.214622077	0.081144511	0.148129576
678	U.Ruminococcaceae	PGE2	0.17906457	0.147094499	0.238152999
679	Roseburia	CA	0.288131535	0.018056535	0.03929102
680	Butyrivibrio	CDCA	-0.074387421	0.549667495	0.658632417
681	CAG.352	DCA	-0.102442334	0.409417093	0.535391584
682	Flavonifractor	GCDCA	-0.055471307	0.655704894	0.746769854
683	R.gnavus_group	GDCA	-0.090470109	0.466559228	0.585711277
684	Prevotella_9	GCA	0.440657674	0.000189997	0.000815986
685	Bacteroides	GLCA	-0.134847155	0.276604789	0.386488884
686	Escherichia.Shigella	GUDCA	0.166374012	0.178431121	0.274199237
687	Akkermansia	LCA_3S	-0.09617687	0.438798455	0.561221848
688	Collinsella	TCA	0.042581212	0.732246835	0.814050978
689	Dialister	TCDCA	-0.1006465	0.417719383	0.541046058
690	Coprococcus	TDCA	0.251296991	0.040238824	0.080085074
691	Faecalibacterium	THDCA	0.078338255	0.528610486	0.639979461
692	Subdoligranulum	FA18.1	0.203847075	0.098009109	0.173978819
693	UCG.002	FA18.3_w3	-0.03412084	0.783996286	0.847339033
694	U.Ruminococcaceae	FA22.5_w3	-0.092904462	0.454602388	0.577812381
695	Roseburia	FA22.6	-0.020512411	0.869133766	0.902468767
696	Butyrivibrio	FA20.3_w6	0.293479128	0.015936829	0.035052433
697	CAG.352	FA22.4_w6	-0.101245111	0.414941249	0.53915933
698	Flavonifractor	FA22.5_w6	-0.156796233	0.205107386	0.305415377
699	R.gnavus_group	cLPA14.0	-0.101285019	0.41475642	0.53915933
700	Prevotella_9	cLPA18.0	0.079615293	0.521891044	0.632783197
701	Bacteroides	cLPA18.1	-0.141072711	0.254826326	0.362261816
702	Escherichia.Shigella	Glucose	-0.092665017	0.455770939	0.578396712
703	Akkermansia	Mannitol	-0.175951792	0.154370534	0.247116634
704	Collinsella	Sorbitol	0.22260356	0.070204292	0.130493627
705	Dialister	Glucose.6.P	-0.074387421	0.549667495	0.658632417
706	Coprococcus	Fructose.6.P	-0.090510017	0.46636185	0.585711277
707	Faecalibacterium	Ribose.5.P	-0.199018278	0.106402837	0.185522895
708	Subdoligranulum	PEP	-0.168808365	0.17207224	0.267449425
709	UCG.002	ADP	-0.376127384	0.001707741	0.005055168
710	U.Ruminococcaceae	IMP	-0.191755128	0.120062893	0.205390609
711	Roseburia	Hippuric.acid	-0.413999521	0.000496533	0.001800761
712	Butyrivibrio	Indoleacetic.acid	0.133729747	0.280641104	0.390790342
713	CAG.352	GABA	0.138478729	0.263754747	0.373201536
714	Flavonifractor	TMAO	0.17443531	0.158010537	0.2508219
715	R.gnavus_group	IL.6	0.223042541	0.069638699	0.12973785
716	Prevotella_9	IL.8	-0.503511853	1.40E-05	9.02E-05
717	Bacteroides	IL.1b	0.147098731	0.234884371	0.340204346
718	Escherichia.Shigella	TNF.a	0.165974938	0.179489643	0.274790898
719	Akkermansia	X7_HDoHE	0.076781866	0.536857559	0.646129451
720	Collinsella	X8_HDoHE	0.023505467	0.85024502	0.889487097
721	Dialister	X10_HDoHE	0.403663501	0.000705794	0.002399699
722	Coprococcus	X11_HDoHE	-0.375049884	0.001765136	0.00518112
723	Faecalibacterium	X13_HDoHE	-0.415635725	0.000469159	0.001724476
724	Subdoligranulum	X19_20_DiHDPA	-0.279790885	0.021842597	0.046415518
725	UCG.002	X15_HEPE	-0.466996568	6.78E-05	0.000357051
726	U.Ruminococcaceae	X17_18_DiHETE	-0.225317264	0.066766158	0.125244102
727	Roseburia	X19_20_EpDPE	-0.512451113	9.28E-06	6.37E-05
728	Butyrivibrio	X9_10_13_TriHOME	-0.100327241	0.419205421	0.541252568
729	CAG.352	PGE2	0.143906138	0.245310893	0.351750342
730	Flavonifractor	CA	0.391531647	0.001051496	0.00330008
731	R.gnavus_group	CDCA	0.356173677	0.003094263	0.008472881
732	Prevotella_9	DCA	-0.355415436	0.003162641	0.008631153
733	Bacteroides	GCDCA	0.170484476	0.167791309	0.262797904
734	Escherichia.Shigella	GDCA	0.490182776	2.55E-05	0.000152812
735	Akkermansia	GCA	0.370221087	0.002044202	0.005936188
736	Collinsella	GLCA	-0.112618725	0.364212572	0.482463407
737	Dialister	GUDCA	0.348631176	0.00383687	0.010099633
738	Coprococcus	LCA_3S	-0.277516163	0.022985292	0.048465111
739	Faecalibacterium	TCA	-0.236211988	0.054301829	0.103287395
740	Subdoligranulum	TCDCA	-0.26011653	0.033518351	0.067700431
741	UCG.002	TDCA	-0.100407056	0.418833627	0.541252568
742	U.Ruminococcaceae	THDCA	0.086319738	0.487331798	0.604019162
743	Roseburia	FA18.1	-0.011094261	0.928999103	0.94639609
744	Butyrivibrio	FA18.3_w3	-0.336778673	0.005325089	0.013494636
745	CAG.352	FA22.5_w3	-0.173038551	0.161418988	0.254436304
746	Flavonifractor	FA22.6	0.236371618	0.054134386	0.103209484
747	R.gnavus_group	FA20.3_w6	0.155638918	0.208512919	0.309920842
748	Prevotella_9	FA22.4_w6	0.00834065	0.946591648	0.961916294
749	Bacteroides	FA22.5_w6	0.161066326	0.192884185	0.289326278
750	Escherichia.Shigella	cLPA14.0	0.28003033	0.021725171	0.046286527
751	Akkermansia	cLPA18.0	0.260794956	0.033042773	0.066905465
752	Collinsella	cLPA18.1	-0.362798308	0.002550629	0.007176941
753	Dialister	Glucose	-0.120879559	0.329857695	0.444164817
754	Coprococcus	Mannitol	0.675991699	3.45E-10	1.23E-08
755	Faecalibacterium	Sorbitol	0.603320297	6.53E-08	8.88E-07
756	Subdoligranulum	Glucose.6.P	0.603440019	6.48E-08	8.88E-07
757	UCG.002	Fructose.6.P	0.551839732	1.30E-06	1.15E-05
758	U.Ruminococcaceae	Ribose.5.P	0.303934871	0.012403384	0.028114338
759	Roseburia	PEP	0.424934153	0.000338039	0.001295023
760	Butyrivibrio	ADP	0.23401708	0.056647258	0.107498053
761	CAG.352	IMP	0.029012691	0.815715571	0.870096609
762	Flavonifractor	Hippuric.acid	-0.627983079	1.28E-08	2.28E-07
763	R.gnavus_group	Indoleacetic.acid	-0.57626307	3.35E-07	3.60E-06
764	Prevotella_9	GABA	0.353180621	0.003372066	0.009051334
765	Bacteroides	TMAO	-0.522866949	5.65E-06	4.15E-05
766	Escherichia.Shigella	IL.6	-0.460651289	8.76E-05	0.000433222
767	Akkermansia	IL.8	-0.358847474	0.002863525	0.007920801
768	Collinsella	IL.1b	0.36076303	0.002707782	0.007541127
769	Dialister	TNF.a	-0.19558624	0.112699465	0.194836364
770	Coprococcus	X7_HDoHE	0.155399473	0.209222481	0.310410081
771	Faecalibacterium	X8_HDoHE	0.007382872	0.952717192	0.965735688
772	Subdoligranulum	X10_HDoHE	0.266860883	0.029035916	0.059381723
773	UCG.002	X11_HDoHE	0.549325565	1.48E-06	1.30E-05
774	U.Ruminococcaceae	X13_HDoHE	0.343922101	0.00437702	0.011196389
775	Roseburia	X19_20_DiHDPA	0.520432596	6.35E-06	4.55E-05
776	Butyrivibrio	X15_HEPE	-0.436267859	0.000223786	0.000926949
777	CAG.352	X17_18_DiHETE	-0.272886902	0.025467971	0.05301496
778	Flavonifractor	X19_20_EpDPE	-0.200095778	0.104483232	0.18256599
779	R.gnavus_group	X9_10_13_TriHOME	-0.203288371	0.098952994	0.17477412
780	Prevotella_9	PGE2	0.480525182	3.86E-05	0.000214473
781	Bacteroides	CA	-0.183534201	0.137099016	0.225549993
782	Escherichia.Shigella	CDCA	-0.152725676	0.21726215	0.319357149
783	Akkermansia	DCA	-0.138438822	0.263893733	0.373201536
784	Collinsella	GCDCA	0.057985474	0.641149661	0.733770159
785	Dialister	GDCA	0.07163381	0.564578428	0.671568509
786	Coprococcus	GCA	-0.378801181	0.001572488	0.004700183
787	Faecalibacterium	GLCA	-0.384388219	0.00132049	0.004035656
788	Subdoligranulum	GUDCA	-0.183254849	0.137708337	0.225904143
789	UCG.002	LCA_3S	-0.185609386	0.132636051	0.219816242
790	U.Ruminococcaceae	TCA	-0.011852502	0.924160366	0.942643573
791	Roseburia	TCDCA	-0.04569399	0.713488773	0.798637639
792	Butyrivibrio	TDCA	-0.061856493	0.619001859	0.716461726
793	CAG.352	THDCA	-0.043060101	0.729350467	0.813046422
794	Flavonifractor	FA18.1	0.396120999	0.000905901	0.002945079
795	R.gnavus_group	FA18.3_w3	0.289368665	0.017545836	0.038281825
796	Prevotella_9	FA22.5_w3	-0.078178626	0.529453431	0.64005037
797	Bacteroides	FA22.6	0.237688563	0.052768982	0.101316445
798	Escherichia.Shigella	FA20.3_w6	0.39811637	0.000848495	0.002802841
799	Akkermansia	FA22.4_w6	0.057666214	0.64299064	0.734846445
800	Collinsella	FA22.5_w6	-0.081171682	0.51376014	0.627587237
801	Dialister	cLPA14.0	0.057067603	0.646448245	0.737764711
802	Coprococcus	cLPA18.0	-0.260794956	0.033042773	0.066905465
803	Faecalibacterium	cLPA18.1	-0.347833027	0.003924033	0.010262856
804	Subdoligranulum	Glucose	-0.065368345	0.599196532	0.697801226
805	UCG.002	Mannitol	-0.066126586	0.594957479	0.697536355
806	U.Ruminococcaceae	Sorbitol	-0.013807966	0.911694581	0.93225912
807	Roseburia	Glucose.6.P	-0.109146779	0.379280537	0.500797602
808	Butyrivibrio	Fructose.6.P	-0.397996648	0.000851844	0.002802841
809	CAG.352	Ribose.5.P	0.052198899	0.674842068	0.76588474
810	Flavonifractor	PEP	0.262391252	0.031945979	0.065007279
811	R.gnavus_group	ADP	0.285377923	0.019239068	0.041642121
812	Prevotella_9	IMP	-0.200614574	0.103568611	0.181356195
813	Bacteroides	Hippuric.acid	0.171761513	0.164582466	0.258765495
814	Escherichia.Shigella	Indoleacetic.acid	0.328597653	0.006629475	0.016442711
815	Akkermansia	GABA	0.200814111	0.103218493	0.181131808
816	Collinsella	TMAO	-0.046372416	0.709422388	0.797367312

## Sheet: Feces correlation analysis
Table S8. Spearman correlation analyses investigating associations between alterations in fecal metabolites and the abundance of bacteria
	Variable1	Variable2	Rho	P_Value	Adjusted_P_Value
15	Akkermansia	X5_HETE	0.478777	2.10E-05	7.21E-05
31	Akkermansia	GCDCA	0.431185	0.000156	0.000477
47	Akkermansia	Glutamine	0.456332	5.61E-05	0.000182
63	Akkermansia	X8_HETrE	0.429224	0.000168	0.000511
79	Akkermansia	LCA	0.417165	0.000267	0.000758
95	Akkermansia	Lactate	0.491286	1.18E-05	4.25E-05
111	Akkermansia	X5_6_DiHETrE	0.226252	0.055995	0.089937
127	Akkermansia	DEA	0.377613	0.001075	0.002647
143	Akkermansia	FA20.3_w6	0.260531	0.027083	0.047943
159	Akkermansia	X10_HDoHE	0.157599	0.18612	0.251383
175	Akkermansia	X1_LG_2_LG	0.499035	8.12E-06	2.99E-05
191	Akkermansia	FA22.6_w3	0.422407	0.000219	0.000632
207	Akkermansia	Proline	0.362178	0.00177	0.004149
223	Akkermansia	X5_HETE	0.424175	0.000205	0.000602
239	Akkermansia	GCDCA	0.407743	0.000378	0.001031
255	Akkermansia	Glutamine	0.320857	0.005997	0.012349
271	Akkermansia	X8_HETrE	0.242073	0.040492	0.067786
287	Akkermansia	LCA	0.122548	0.305114	0.388752
303	Akkermansia	Lactate	0.256994	0.029313	0.051129
319	Akkermansia	X5_6_DiHETrE	0.184803	0.120166	0.170879
335	Akkermansia	DEA	0.040549	0.735221	0.797528
351	Akkermansia	FA20.3_w6	-0.20802	0.079525	0.120959
367	Akkermansia	X10_HDoHE	0.287221	0.014434	0.02748
383	Akkermansia	X1_LG_2_LG	0.356743	0.002098	0.004903
399	Akkermansia	FA22.6_w3	0.079137	0.508751	0.594495
415	Akkermansia	Proline	0.068525	0.567354	0.65019
431	Akkermansia	X5_HETE	-0.0355	0.767188	0.822553
447	Akkermansia	GCDCA	0.123352	0.301928	0.386468
463	Akkermansia	Glutamine	-0.2369	0.045116	0.07433
479	Akkermansia	X8_HETrE	0.169368	0.154945	0.212379
495	Akkermansia	LCA	0.116921	0.328024	0.414137
511	Akkermansia	Lactate	-0.21143	0.074612	0.113902
527	Akkermansia	X5_6_DiHETrE	0.334716	0.004055	0.008771
543	Akkermansia	DEA	0.276545	0.018695	0.034565
559	Akkermansia	FA20.3_w6	0.393659	0.000624	0.001612
575	Akkermansia	X10_HDoHE	0.404785	0.000421	0.001129
591	Akkermansia	X1_LG_2_LG	0.410605	0.00034	0.000941
607	Akkermansia	FA22.6_w3	0.333784	0.004166	0.008979
623	Akkermansia	Proline	0.368609	0.001443	0.003469
639	Akkermansia	X5_HETE	0.106245	0.374403	0.462171
655	Akkermansia	GCDCA	-0.01769	0.882772	0.914653
671	Akkermansia	Glutamine	-0.18477	0.120231	0.170879
687	Akkermansia	X8_HETrE	-0.11232	0.347534	0.435331
703	Akkermansia	LCA	-0.21825	0.065514	0.102074
719	Akkermansia	Lactate	-0.37012	0.001374	0.003323
735	Akkermansia	X5_6_DiHETrE	0.049392	0.680322	0.756722
751	Akkermansia	DEA	0.206026	0.082515	0.125051
767	Akkermansia	FA20.3_w6	0.270275	0.021668	0.039363
783	Akkermansia	X10_HDoHE	-0.01061	0.929504	0.951227
799	Akkermansia	X1_LG_2_LG	0.014149	0.906098	0.930927
815	Akkermansia	FA22.6_w3	-0.21249	0.073132	0.11247
831	Akkermansia	Proline	0.055213	0.645052	0.72232
13	Bacteroides	X13_HODE	0.371857	0.001299	0.003178
29	Bacteroides	GLCA	0.3907	0.000691	0.001764
45	Bacteroides	Hippuric.acid	0.345617	0.002944	0.006674
61	Bacteroides	X17_18_DiHETE	0.393562	0.000626	0.001612
77	Bacteroides	CDCA	0.338864	0.003595	0.00787
93	Bacteroides	Adenosine	0.394816	0.000599	0.001562
109	Bacteroides	X13_HDoHE	0.288668	0.013926	0.026823
125	Bacteroides	PGA2	0.273072	0.020295	0.037193
141	Bacteroides	FA22.5_w3	0.296611	0.011407	0.022704
157	Bacteroides	X7_HDoHE	0.160396	0.178328	0.242038
173	Bacteroides	X9_10_EpOME	0.419287	0.000246	0.000707
189	Bacteroides	FA18.3_w3	0.406328	0.000398	0.001081
205	Bacteroides	Kynurenic.acid	0.295132	0.011843	0.023405
221	Bacteroides	X13_HODE	0.342562	0.003224	0.007249
237	Bacteroides	GLCA	0.423146	0.000213	0.000621
253	Bacteroides	Hippuric.acid	0.267284	0.023223	0.04173
269	Bacteroides	X17_18_DiHETE	0.202618	0.087835	0.130807
285	Bacteroides	CDCA	0.221268	0.061778	0.096979
301	Bacteroides	Adenosine	0.315647	0.006915	0.014136
317	Bacteroides	X13_HDoHE	0.244164	0.03874	0.065379
333	Bacteroides	PGA2	0.261367	0.026578	0.047249
349	Bacteroides	FA22.5_w3	-0.04637	0.698919	0.772245
365	Bacteroides	X7_HDoHE	0.259663	0.027617	0.048681
381	Bacteroides	X9_10_EpOME	0.242684	0.039974	0.067188
397	Bacteroides	FA18.3_w3	0.199434	0.093044	0.1375
413	Bacteroides	Kynurenic.acid	0.116117	0.331384	0.417744
429	Bacteroides	X13_HODE	0.266094	0.023867	0.042795
445	Bacteroides	GLCA	0.308026	0.008481	0.017127
461	Bacteroides	Hippuric.acid	0.091131	0.446462	0.536399
477	Bacteroides	X17_18_DiHETE	0.278378	0.017895	0.033159
493	Bacteroides	CDCA	0.397614	0.000543	0.00143
509	Bacteroides	Adenosine	-0.32131	0.005922	0.012257
525	Bacteroides	X13_HDoHE	0.241205	0.041239	0.068898
541	Bacteroides	PGA2	0.225384	0.056969	0.09115
557	Bacteroides	FA22.5_w3	0.317062	0.006654	0.013636
573	Bacteroides	X7_HDoHE	0.287446	0.014354	0.027391
589	Bacteroides	X9_10_EpOME	0.331951	0.004391	0.00939
605	Bacteroides	FA18.3_w3	0.228986	0.053015	0.085482
621	Bacteroides	Kynurenic.acid	0.369831	0.001387	0.003345
637	Bacteroides	X13_HODE	0.26812	0.022779	0.04129
653	Bacteroides	GLCA	0.132195	0.268317	0.347337
669	Bacteroides	Hippuric.acid	-0.14551	0.222628	0.294011
685	Bacteroides	X17_18_DiHETE	0.352177	0.002414	0.005565
701	Bacteroides	CDCA	0.231076	0.050826	0.0827
717	Bacteroides	Adenosine	-0.11763	0.325085	0.412304
733	Bacteroides	X13_HDoHE	0.382018	0.000928	0.00232
749	Bacteroides	PGA2	0.483761	1.67E-05	5.89E-05
765	Bacteroides	FA22.5_w3	0.547591	6.42E-07	2.77E-06
781	Bacteroides	X7_HDoHE	0.319506	0.006224	0.012786
797	Bacteroides	X9_10_EpOME	0.411763	0.000326	0.000908
813	Bacteroides	FA18.3_w3	0.256351	0.029735	0.051756
829	Bacteroides	Kynurenic.acid	0.42305	0.000214	0.000621
8	Butyrivibrio	X14_15_DiHETE	-0.25815	0.028567	0.049932
24	Butyrivibrio	EPEA	-0.23793	0.044164	0.073196
40	Butyrivibrio	Glucose	-0.22474	0.057699	0.09179
56	Butyrivibrio	X11_HDoHE	-0.2167	0.067491	0.104763
72	Butyrivibrio	X1_OG_2_OG	-0.17152	0.149685	0.206531
88	Butyrivibrio	FA20.5_w3	-0.24027	0.042054	0.070118
104	Butyrivibrio	Threonine	-0.23696	0.045056	0.07433
120	Butyrivibrio	X11_12_EpETrE	-0.18863	0.112548	0.162547
136	Butyrivibrio	FA18.1_w9	-0.22657	0.055637	0.089536
152	Butyrivibrio	Glycylglycine	0.243617	0.039192	0.066008
168	Butyrivibrio	X15_HETrE	-0.35266	0.002379	0.005499
184	Butyrivibrio	GDCA	-0.39273	0.000644	0.001651
200	Butyrivibrio	Succinic.acid	0.061998	0.604906	0.682879
216	Butyrivibrio	X14_15_DiHETE	-0.28015	0.017151	0.031851
232	Butyrivibrio	EPEA	-0.28857	0.01396	0.026823
248	Butyrivibrio	Glucose	-0.295	0.011882	0.023426
264	Butyrivibrio	X11_HDoHE	0.117339	0.326286	0.412568
280	Butyrivibrio	X1_OG_2_OG	-0.35514	0.002205	0.005139
296	Butyrivibrio	FA20.5_w3	-0.29063	0.013263	0.025843
312	Butyrivibrio	Threonine	-0.1885	0.112798	0.162547
328	Butyrivibrio	X11_12_EpETrE	-0.06737	0.573933	0.655923
344	Butyrivibrio	FA18.1_w9	-0.06972	0.560629	0.644258
360	Butyrivibrio	Glycylglycine	-0.40909	0.00036	0.000984
376	Butyrivibrio	X15_HETrE	-0.19837	0.094833	0.13891
392	Butyrivibrio	GDCA	-0.3287	0.004816	0.010143
408	Butyrivibrio	Succinic.acid	-0.37047	0.001358	0.003295
424	Butyrivibrio	X14_15_DiHETE	-0.45624	5.63E-05	0.000182
440	Butyrivibrio	EPEA	-0.42774	0.000178	0.000534
456	Butyrivibrio	Glucose	-0.28114	0.016743	0.031375
472	Butyrivibrio	X11_HDoHE	-0.25063	0.033717	0.057367
488	Butyrivibrio	X1_OG_2_OG	-0.17628	0.138541	0.1934
504	Butyrivibrio	FA20.5_w3	0.475561	2.43E-05	8.24E-05
520	Butyrivibrio	Threonine	0.191459	0.107159	0.155324
536	Butyrivibrio	X11_12_EpETrE	-0.19879	0.094125	0.13844
552	Butyrivibrio	FA18.1_w9	-0.18844	0.112923	0.162547
568	Butyrivibrio	Glycylglycine	-0.1831	0.123683	0.174413
584	Butyrivibrio	X15_HETrE	-0.33536	0.00398	0.008647
600	Butyrivibrio	GDCA	0.173001	0.146152	0.203003
616	Butyrivibrio	Succinic.acid	-0.39749	0.000545	0.001432
632	Butyrivibrio	X14_15_DiHETE	-0.20882	0.078343	0.11938
648	Butyrivibrio	EPEA	0.04116	0.731381	0.795437
664	Butyrivibrio	Glucose	0.457264	5.39E-05	0.000175
680	Butyrivibrio	X11_HDoHE	-0.13216	0.268434	0.347337
696	Butyrivibrio	X1_OG_2_OG	-0.15142	0.204181	0.273117
712	Butyrivibrio	FA20.5_w3	0.216509	0.067742	0.104956
728	Butyrivibrio	Threonine	-0.24757	0.036019	0.06091
744	Butyrivibrio	X11_12_EpETrE	-0.4343	0.000138	0.000424
760	Butyrivibrio	FA18.1_w9	-0.59438	3.70E-08	1.75E-07
776	Butyrivibrio	Glycylglycine	-0.03438	0.77437	0.828118
792	Butyrivibrio	X15_HETrE	-0.41884	0.000251	0.000717
808	Butyrivibrio	GDCA	-0.23436	0.04754	0.07786
824	Butyrivibrio	Succinic.acid	-0.46427	3.99E-05	0.000132
9	CAG.352	X17_18_DiHETE	0.006335	0.957881	0.970715
25	CAG.352	CDCA	-0.06698	0.576134	0.656635
41	CAG.352	Adenosine	-0.04917	0.681701	0.757243
57	CAG.352	X13_HDoHE	-0.07988	0.504785	0.590691
73	CAG.352	PGA2	-0.06531	0.585716	0.666643
89	CAG.352	FA22.5_w3	-0.05769	0.630276	0.708635
105	CAG.352	X7_HDoHE	-0.10981	0.358474	0.446482
121	CAG.352	X9_10_EpOME	-0.06235	0.602844	0.682111
137	CAG.352	FA18.3_w3	-0.02412	0.840628	0.878201
153	CAG.352	Kynurenic.acid	-0.16972	0.154072	0.211532
169	CAG.352	X13_HODE	-0.08329	0.486718	0.573582
185	CAG.352	GLCA	-0.08393	0.483347	0.571229
201	CAG.352	Hippuric.acid	-0.28098	0.016808	0.031426
217	CAG.352	X17_18_DiHETE	-0.01412	0.906311	0.930927
233	CAG.352	CDCA	-0.08615	0.471816	0.561589
249	CAG.352	Adenosine	0.009036	0.93995	0.958381
265	CAG.352	X13_HDoHE	-0.32742	0.004994	0.010492
281	CAG.352	PGA2	-0.03293	0.783632	0.834804
297	CAG.352	FA22.5_w3	-0.21683	0.067325	0.104699
313	CAG.352	X7_HDoHE	-0.29606	0.011566	0.022912
329	CAG.352	X9_10_EpOME	-0.05544	0.643703	0.72178
345	CAG.352	FA18.3_w3	-0.2522	0.032579	0.055888
361	CAG.352	Kynurenic.acid	-0.14625	0.220261	0.29181
377	CAG.352	X13_HODE	-0.10673	0.372225	0.460166
393	CAG.352	GLCA	-0.18365	0.122546	0.173398
409	CAG.352	Hippuric.acid	-0.05016	0.675604	0.75248
425	CAG.352	X17_18_DiHETE	0.112226	0.347951	0.435331
441	CAG.352	CDCA	0.045855	0.702102	0.772684
457	CAG.352	Adenosine	0.092771	0.438288	0.529446
473	CAG.352	X13_HDoHE	-0.07708	0.519869	0.604093
489	CAG.352	PGA2	-0.03942	0.742311	0.80417
505	CAG.352	FA22.5_w3	0.032124	0.78879	0.839224
521	CAG.352	X7_HDoHE	-0.17403	0.143731	0.199974
537	CAG.352	X9_10_EpOME	0.002798	0.981393	0.988497
553	CAG.352	FA18.3_w3	-0.02007	0.867135	0.900694
569	CAG.352	Kynurenic.acid	0.0765	0.523017	0.606059
585	CAG.352	X13_HODE	0.019455	0.871145	0.903732
601	CAG.352	GLCA	-0.17207	0.148372	0.205743
617	CAG.352	Hippuric.acid	0.001865	0.987594	0.989425
633	CAG.352	X17_18_DiHETE	-0.20336	0.086658	0.129828
649	CAG.352	CDCA	-0.34173	0.003305	0.007391
665	CAG.352	Adenosine	-0.16004	0.1793	0.242961
681	CAG.352	X13_HDoHE	-0.13075	0.273638	0.352971
697	CAG.352	PGA2	0.028941	0.809305	0.85558
713	CAG.352	FA22.5_w3	0.138305	0.246622	0.32111
729	CAG.352	X7_HDoHE	0.097209	0.4166	0.506741
745	CAG.352	X9_10_EpOME	0.163033	0.171204	0.233512
761	CAG.352	FA18.3_w3	0.081645	0.495368	0.580487
777	CAG.352	Kynurenic.acid	-0.09226	0.440843	0.530798
793	CAG.352	X13_HODE	0.147759	0.215478	0.286844
809	CAG.352	GLCA	0.205254	0.083697	0.126611
825	CAG.352	Hippuric.acid	0.100939	0.398858	0.488014
16	Collinsella	X11_12_EpETrE	-0.04274	0.721509	0.788825
32	Collinsella	FA18.1_w9	-0.03389	0.777454	0.829284
48	Collinsella	Glycylglycine	0.016561	0.890184	0.920041
64	Collinsella	X15_HETrE	-0.04386	0.714486	0.783204
80	Collinsella	GDCA	-0.00023	0.998503	0.998503
96	Collinsella	Succinic.acid	-0.0502	0.675407	0.75248
112	Collinsella	X14_15_DiHETE	0.029359	0.806603	0.853809
128	Collinsella	EPEA	0.035565	0.766779	0.822553
144	Collinsella	Glucose	0.015564	0.896757	0.924538
160	Collinsella	X11_HDoHE	-0.3488	0.002675	0.006115
176	Collinsella	X1_OG_2_OG	-0.07865	0.511345	0.595853
192	Collinsella	FA20.5_w3	-0.03611	0.763298	0.822553
208	Collinsella	Threonine	-0.22509	0.057297	0.091324
224	Collinsella	X11_12_EpETrE	0.042993	0.719902	0.788103
240	Collinsella	FA18.1_w9	-0.03759	0.753903	0.814607
256	Collinsella	Glycylglycine	0.170172	0.152967	0.210361
272	Collinsella	X15_HETrE	-0.29684	0.011341	0.022628
288	Collinsella	GDCA	0.242331	0.040273	0.067555
304	Collinsella	Succinic.acid	-0.10438	0.382894	0.471952
320	Collinsella	X14_15_DiHETE	-0.08242	0.491287	0.578148
336	Collinsella	EPEA	-0.01733	0.885101	0.915925
352	Collinsella	Glucose	-0.04135	0.73017	0.795159
368	Collinsella	X11_HDoHE	0.062255	0.603406	0.682111
384	Collinsella	X1_OG_2_OG	0.091067	0.446784	0.536399
400	Collinsella	FA20.5_w3	0.060422	0.614131	0.692354
416	Collinsella	Threonine	0.166667	0.161732	0.221317
432	Collinsella	X11_12_EpETrE	-0.14695	0.218013	0.289755
448	Collinsella	FA18.1_w9	0.045984	0.701306	0.772684
464	Collinsella	Glycylglycine	0.205061	0.083994	0.12683
480	Collinsella	X15_HETrE	0.021609	0.857018	0.892414
496	Collinsella	GDCA	-0.12271	0.304475	0.388533
512	Collinsella	Succinic.acid	0.04071	0.73421	0.797471
528	Collinsella	X14_15_DiHETE	-0.2886	0.013949	0.026823
544	Collinsella	EPEA	0.18461	0.12056	0.170879
560	Collinsella	Glucose	0.07113	0.552681	0.636884
576	Collinsella	X11_HDoHE	0.101421	0.396596	0.486679
592	Collinsella	X1_OG_2_OG	0.081999	0.493495	0.579108
608	Collinsella	FA20.5_w3	-0.19496	0.100763	0.146565
624	Collinsella	Threonine	0.046691	0.696932	0.771073
640	Collinsella	X11_12_EpETrE	-0.02206	0.854072	0.890461
656	Collinsella	FA18.1_w9	-0.08657	0.46966	0.559824
672	Collinsella	Glycylglycine	0.10081	0.399462	0.488036
688	Collinsella	X15_HETrE	-0.20259	0.087886	0.130807
704	Collinsella	GDCA	-0.00244	0.983745	0.988497
720	Collinsella	Succinic.acid	0.289504	0.01364	0.026392
736	Collinsella	X14_15_DiHETE	-0.01318	0.912475	0.936102
752	Collinsella	EPEA	-0.10711	0.370489	0.458701
768	Collinsella	Glucose	-0.31179	0.007673	0.015609
784	Collinsella	X11_HDoHE	-0.15072	0.206328	0.275104
800	Collinsella	X1_OG_2_OG	-0.02775	0.817005	0.860441
816	Collinsella	FA20.5_w3	0.085311	0.476144	0.565123
832	Collinsella	Threonine	-0.08447	0.480492	0.568662
2	Coprococcus	X8_HDoHE	-0.73355	2.33E-13	2.23E-12
18	Coprococcus	X1_AG_2_AG	-0.73021	3.38E-13	3.12E-12
34	Coprococcus	FA20.3_w3	-0.71664	1.45E-12	1.22E-11
50	Coprococcus	Phenylalanine	-0.69863	8.90E-12	6.73E-11
66	Coprococcus	X5_HEPE	-0.69487	1.28E-11	9.41E-11
82	Coprococcus	GUDCA	-0.7305	3.27E-13	3.06E-12
98	Coprococcus	Serine	-0.61399	9.72E-09	4.99E-08
114	Coprococcus	X9_HOTrE	-0.66265	2.29E-10	1.41E-09
130	Coprococcus	DCA	-0.59518	3.51E-08	1.67E-07
146	Coprococcus	Guanine	0.118947	0.319654	0.406034
162	Coprococcus	X16_HDoHE	-0.83555	0	0
178	Coprococcus	iPF2a_IV	-0.8535	0	0
194	Coprococcus	FA18.2_w6	-0.27317	0.020249	0.037191
210	Coprococcus	X8_HDoHE	-0.77433	1.33E-15	1.63E-14
226	Coprococcus	X1_AG_2_AG	-0.74542	5.91E-14	5.92E-13
242	Coprococcus	FA20.3_w3	-0.70371	5.41E-12	4.25E-11
258	Coprococcus	Phenylalanine	-0.07898	0.509615	0.59467
274	Coprococcus	X5_HEPE	-0.64818	7.49E-10	4.45E-09
290	Coprococcus	GUDCA	-0.63531	2.04E-09	1.12E-08
306	Coprococcus	Serine	-0.53521	1.27E-06	5.27E-06
322	Coprococcus	X9_HOTrE	-0.22593	0.056354	0.09034
338	Coprococcus	DCA	0.006078	0.95959	0.971264
354	Coprococcus	Guanine	-0.78764	2.22E-16	3.30E-15
370	Coprococcus	X16_HDoHE	-0.69988	7.88E-12	6.07E-11
386	Coprococcus	iPF2a_IV	-0.66869	1.37E-10	8.70E-10
402	Coprococcus	FA18.2_w6	-0.60856	1.42E-08	6.99E-08
418	Coprococcus	X8_HDoHE	-0.23751	0.044549	0.073687
434	Coprococcus	X1_AG_2_AG	-0.67226	1.01E-10	6.54E-10
450	Coprococcus	FA20.3_w3	-0.26275	0.025759	0.045892
466	Coprococcus	Phenylalanine	-0.62686	3.84E-09	2.04E-08
482	Coprococcus	X5_HEPE	-0.42488	0.000199	0.000591
498	Coprococcus	GUDCA	0.738408	1.34E-13	1.31E-12
514	Coprococcus	Serine	-0.01113	0.926095	0.948905
530	Coprococcus	X9_HOTrE	-0.65609	3.95E-10	2.38E-09
546	Coprococcus	DCA	-0.68258	4.01E-11	2.76E-10
562	Coprococcus	Guanine	-0.64287	1.14E-09	6.58E-09
578	Coprococcus	X16_HDoHE	-0.8077	0	0
594	Coprococcus	iPF2a_IV	-0.082	0.493495	0.579108
610	Coprococcus	FA18.2_w6	-0.81873	0	0
626	Coprococcus	X8_HDoHE	-0.48206	1.81E-05	6.34E-05
642	Coprococcus	X1_AG_2_AG	-0.19876	0.094179	0.13844
658	Coprococcus	FA20.3_w3	0.398739	0.000522	0.001378
674	Coprococcus	Phenylalanine	-0.12535	0.294121	0.377055
690	Coprococcus	X5_HEPE	-0.06997	0.55918	0.643482
706	Coprococcus	GUDCA	0.289697	0.013575	0.026327
722	Coprococcus	Serine	-0.41022	0.000345	0.000951
738	Coprococcus	X9_HOTrE	-0.59216	4.28E-08	2.01E-07
754	Coprococcus	DCA	-0.62197	5.49E-09	2.89E-08
770	Coprococcus	Guanine	-0.06007	0.616211	0.693758
786	Coprococcus	X16_HDoHE	-0.47665	2.31E-05	7.91E-05
802	Coprococcus	iPF2a_IV	-0.18246	0.12503	0.176015
818	Coprococcus	FA18.2_w6	-0.53019	1.67E-06	6.77E-06
1	Dialister	X7_HDoHE	-0.04598	0.701306	0.772684
17	Dialister	X9_10_EpOME	-0.15384	0.196983	0.264339
33	Dialister	FA18.3_w3	-0.14657	0.219237	0.290917
49	Dialister	Kynurenic.acid	-0.15467	0.194531	0.26147
65	Dialister	X13_HODE	-0.11512	0.33558	0.422269
81	Dialister	GLCA	-0.11271	0.34587	0.434032
97	Dialister	Hippuric.acid	-0.18664	0.116469	0.166499
113	Dialister	X17_18_DiHETE	-0.22255	0.060241	0.095105
129	Dialister	CDCA	-0.20403	0.085595	0.128547
145	Dialister	Adenosine	0.005885	0.960872	0.97138
161	Dialister	X13_HDoHE	0.003216	0.978613	0.988114
177	Dialister	PGA2	-0.00936	0.937818	0.958381
193	Dialister	FA22.5_w3	-0.14458	0.225639	0.297515
209	Dialister	X7_HDoHE	-0.17152	0.149685	0.206531
225	Dialister	X9_10_EpOME	-0.09229	0.440684	0.530798
241	Dialister	FA18.3_w3	-0.16178	0.174566	0.237319
257	Dialister	Kynurenic.acid	-0.08878	0.458307	0.54865
273	Dialister	X13_HODE	-0.18461	0.12056	0.170879
289	Dialister	GLCA	-0.1547	0.194437	0.26147
305	Dialister	Hippuric.acid	-0.17085	0.151319	0.20844
321	Dialister	X17_18_DiHETE	-0.28356	0.015791	0.029792
337	Dialister	CDCA	0.12795	0.284123	0.365364
353	Dialister	Adenosine	0.030645	0.798305	0.847181
369	Dialister	X13_HDoHE	-0.20493	0.084193	0.1269
385	Dialister	PGA2	-0.02402	0.841258	0.878201
401	Dialister	FA22.5_w3	-0.15477	0.194249	0.26147
417	Dialister	X7_HDoHE	-0.02434	0.839161	0.878201
433	Dialister	X9_10_EpOME	-0.21223	0.073489	0.112809
449	Dialister	FA18.3_w3	-0.35076	0.002521	0.005794
465	Dialister	Kynurenic.acid	-0.26516	0.024382	0.043532
481	Dialister	X13_HODE	-0.34089	0.003387	0.007535
497	Dialister	GLCA	-0.00209	0.986097	0.989425
513	Dialister	Hippuric.acid	-0.12171	0.308451	0.392402
529	Dialister	X17_18_DiHETE	-0.29359	0.012315	0.024107
545	Dialister	CDCA	-0.26098	0.02681	0.047561
561	Dialister	Adenosine	-0.28819	0.014094	0.027018
577	Dialister	X13_HDoHE	-0.13933	0.24309	0.318004
593	Dialister	PGA2	-0.22136	0.061661	0.096979
609	Dialister	FA22.5_w3	-0.10197	0.394043	0.484259
625	Dialister	X7_HDoHE	-0.17178	0.149066	0.206361
641	Dialister	X9_10_EpOME	-0.18336	0.123147	0.173953
657	Dialister	FA18.3_w3	-0.51463	3.75E-06	1.44E-05
673	Dialister	Kynurenic.acid	-0.19606	0.09883	0.144005
689	Dialister	X13_HODE	-0.33996	0.003481	0.007703
705	Dialister	GLCA	-0.25857	0.028302	0.049573
721	Dialister	Hippuric.acid	-0.3706	0.001353	0.003291
737	Dialister	X17_18_DiHETE	-0.1877	0.114369	0.164061
753	Dialister	CDCA	0.097563	0.414898	0.50541
769	Dialister	Adenosine	-0.23796	0.044135	0.073196
785	Dialister	X13_HDoHE	-0.23101	0.050892	0.0827
801	Dialister	PGA2	-0.36617	0.00156	0.00373
817	Dialister	FA22.5_w3	-0.11139	0.351577	0.439072
14	Escherichia.Shigella	X5_HEPE	0.7468	5.02E-14	5.09E-13
30	Escherichia.Shigella	GUDCA	0.687568	2.54E-11	1.82E-10
46	Escherichia.Shigella	Serine	0.692488	1.60E-11	1.17E-10
62	Escherichia.Shigella	X9_HOTrE	0.647212	8.09E-10	4.77E-09
78	Escherichia.Shigella	DCA	0.681394	4.47E-11	3.05E-10
94	Escherichia.Shigella	Guanine	0.684417	3.39E-11	2.39E-10
110	Escherichia.Shigella	X16_HDoHE	0.538363	1.07E-06	4.51E-06
126	Escherichia.Shigella	iPF2a_IV	0.555695	4.04E-07	1.78E-06
142	Escherichia.Shigella	FA18.2_w6	0.514953	3.69E-06	1.42E-05
158	Escherichia.Shigella	X8_HDoHE	-0.20632	0.082076	0.124612
174	Escherichia.Shigella	X1_AG_2_AG	0.784102	4.44E-16	5.77E-15
190	Escherichia.Shigella	FA20.3_w3	0.818702	0	0
206	Escherichia.Shigella	Phenylalanine	0.127725	0.284978	0.365898
222	Escherichia.Shigella	X5_HEPE	0.725223	5.84E-13	5.28E-12
238	Escherichia.Shigella	GUDCA	0.727346	4.63E-13	4.23E-12
254	Escherichia.Shigella	Serine	0.712618	2.21E-12	1.82E-11
270	Escherichia.Shigella	X9_HOTrE	-0.09567	0.424072	0.514327
286	Escherichia.Shigella	DCA	0.669979	1.23E-10	7.91E-10
302	Escherichia.Shigella	Guanine	0.481414	1.86E-05	6.50E-05
318	Escherichia.Shigella	X16_HDoHE	0.34163	0.003314	0.007392
334	Escherichia.Shigella	iPF2a_IV	0.202843	0.087475	0.130663
350	Escherichia.Shigella	FA18.2_w6	-0.15081	0.206034	0.275104
366	Escherichia.Shigella	X8_HDoHE	0.781079	4.44E-16	5.77E-15
382	Escherichia.Shigella	X1_AG_2_AG	0.635861	1.96E-09	1.09E-08
398	Escherichia.Shigella	FA20.3_w3	0.632774	2.47E-09	1.34E-08
414	Escherichia.Shigella	Phenylalanine	0.541739	8.91E-07	3.78E-06
430	Escherichia.Shigella	X5_HEPE	0.186861	0.116021	0.166144
446	Escherichia.Shigella	GUDCA	0.573542	1.39E-07	6.30E-07
462	Escherichia.Shigella	Serine	0.255322	0.03042	0.052838
478	Escherichia.Shigella	X9_HOTrE	0.479999	1.98E-05	6.90E-05
494	Escherichia.Shigella	DCA	0.286546	0.014676	0.027878
510	Escherichia.Shigella	Guanine	-0.70831	3.42E-12	2.74E-11
526	Escherichia.Shigella	X16_HDoHE	-0.19805	0.095381	0.139382
542	Escherichia.Shigella	iPF2a_IV	0.610039	1.28E-08	6.39E-08
558	Escherichia.Shigella	FA18.2_w6	0.613705	9.92E-09	5.06E-08
574	Escherichia.Shigella	X8_HDoHE	0.575568	1.23E-07	5.62E-07
590	Escherichia.Shigella	X1_AG_2_AG	0.757605	1.33E-14	1.50E-13
606	Escherichia.Shigella	FA20.3_w3	-0.10711	0.370489	0.458701
622	Escherichia.Shigella	Phenylalanine	0.757123	1.42E-14	1.58E-13
638	Escherichia.Shigella	X5_HEPE	0.420091	0.000239	0.000688
654	Escherichia.Shigella	GUDCA	0.020934	0.861441	0.895899
670	Escherichia.Shigella	Serine	-0.44537	8.85E-05	0.000281
686	Escherichia.Shigella	X9_HOTrE	0.09573	0.423759	0.514327
702	Escherichia.Shigella	DCA	-0.00743	0.950621	0.96689
718	Escherichia.Shigella	Guanine	-0.17837	0.133849	0.187479
734	Escherichia.Shigella	X16_HDoHE	0.363721	0.001686	0.003989
750	Escherichia.Shigella	iPF2a_IV	0.560004	3.14E-07	1.40E-06
766	Escherichia.Shigella	FA18.2_w6	0.494469	1.01E-05	3.69E-05
782	Escherichia.Shigella	X8_HDoHE	-0.05061	0.672857	0.751432
798	Escherichia.Shigella	X1_AG_2_AG	0.465464	3.79E-05	0.000126
814	Escherichia.Shigella	FA20.3_w3	0.190752	0.108487	0.156976
830	Escherichia.Shigella	Phenylalanine	0.527011	1.98E-06	7.98E-06
3	Faecalibacterium	X10_HDoHE	-0.58875	5.34E-08	2.50E-07
19	Faecalibacterium	X1_LG_2_LG	-0.51852	3.08E-06	1.20E-05
35	Faecalibacterium	FA22.6_w3	-0.55328	4.65E-07	2.02E-06
51	Faecalibacterium	Proline	-0.4653	3.82E-05	0.000127
67	Faecalibacterium	X5_HETE	-0.51981	2.88E-06	1.13E-05
83	Faecalibacterium	GCDCA	-0.54016	9.72E-07	4.11E-06
99	Faecalibacterium	Glutamine	-0.36523	0.001607	0.003831
115	Faecalibacterium	X8_HETrE	-0.43459	0.000136	0.000421
131	Faecalibacterium	LCA	-0.33468	0.004059	0.008771
147	Faecalibacterium	Lactate	0.339154	0.003564	0.007824
163	Faecalibacterium	X5_6_DiHETrE	-0.66567	1.77E-10	1.11E-09
179	Faecalibacterium	DEA	-0.68307	3.84E-11	2.66E-10
195	Faecalibacterium	FA20.3_w6	0.035694	0.765959	0.822553
211	Faecalibacterium	X10_HDoHE	-0.60715	1.57E-08	7.66E-08
227	Faecalibacterium	X1_LG_2_LG	-0.53711	1.15E-06	4.80E-06
243	Faecalibacterium	FA22.6_w3	-0.55827	3.48E-07	1.54E-06
259	Faecalibacterium	Proline	0.193775	0.1029	0.149412
275	Faecalibacterium	X5_HETE	-0.51933	2.95E-06	1.15E-05
291	Faecalibacterium	GCDCA	-0.37099	0.001336	0.003259
307	Faecalibacterium	Glutamine	-0.24831	0.03545	0.060192
323	Faecalibacterium	X8_HETrE	0.102	0.393893	0.484259
339	Faecalibacterium	LCA	0.028523	0.812008	0.857349
355	Faecalibacterium	Lactate	-0.6602	2.81E-10	1.71E-09
371	Faecalibacterium	X5_6_DiHETrE	-0.50865	5.07E-06	1.92E-05
387	Faecalibacterium	DEA	-0.56975	1.76E-07	7.90E-07
403	Faecalibacterium	FA20.3_w6	-0.5455	7.23E-07	3.08E-06
419	Faecalibacterium	X10_HDoHE	-0.18802	0.113739	0.163438
435	Faecalibacterium	X1_LG_2_LG	-0.52409	2.30E-06	9.22E-06
451	Faecalibacterium	FA22.6_w3	-0.19853	0.09456	0.138755
467	Faecalibacterium	Proline	-0.40388	0.000434	0.001162
483	Faecalibacterium	X5_HETE	-0.1347	0.25926	0.336513
499	Faecalibacterium	GCDCA	0.634542	2.16E-09	1.18E-08
515	Faecalibacterium	Glutamine	0.298572	0.010849	0.02175
531	Faecalibacterium	X8_HETrE	-0.47492	2.50E-05	8.44E-05
547	Faecalibacterium	LCA	-0.45842	5.13E-05	0.000168
563	Faecalibacterium	Lactate	-0.43939	0.000113	0.000351
579	Faecalibacterium	X5_6_DiHETrE	-0.66072	2.69E-10	1.65E-09
595	Faecalibacterium	DEA	0.220882	0.062245	0.097528
611	Faecalibacterium	FA20.3_w6	-0.6412	1.30E-09	7.39E-09
627	Faecalibacterium	X10_HDoHE	-0.25127	0.033248	0.056802
643	Faecalibacterium	X1_LG_2_LG	0.041932	0.72654	0.792243
659	Faecalibacterium	FA22.6_w3	0.479934	1.99E-05	6.90E-05
675	Faecalibacterium	Proline	0.166281	0.162719	0.222302
691	Faecalibacterium	X5_HETE	0.15345	0.198123	0.26544
707	Faecalibacterium	GCDCA	0.232973	0.048903	0.079779
723	Faecalibacterium	Glutamine	-0.25937	0.027797	0.048791
739	Faecalibacterium	X8_HETrE	-0.4764	2.34E-05	7.97E-05
755	Faecalibacterium	LCA	-0.49534	9.70E-06	3.56E-05
771	Faecalibacterium	Lactate	0.251527	0.033063	0.056601
787	Faecalibacterium	X5_6_DiHETrE	-0.34349	0.003136	0.007071
803	Faecalibacterium	DEA	0.009132	0.93931	0.958381
819	Faecalibacterium	FA20.3_w6	-0.42479	0.0002	0.000591
10	Flavonifractor	X9_HOTrE	0.821886	0	0
26	Flavonifractor	DCA	0.802367	0	0
42	Flavonifractor	Guanine	0.802849	0	0
58	Flavonifractor	X16_HDoHE	0.771304	2.22E-15	2.68E-14
74	Flavonifractor	iPF2a_IV	0.783427	4.44E-16	5.77E-15
90	Flavonifractor	FA18.2_w6	0.796386	0	0
106	Flavonifractor	X8_HDoHE	0.673516	9.01E-11	5.90E-10
122	Flavonifractor	X1_AG_2_AG	0.714773	1.77E-12	1.47E-11
138	Flavonifractor	FA20.3_w3	0.666249	1.69E-10	1.06E-09
154	Flavonifractor	Phenylalanine	-0.09544	0.425168	0.514906
170	Flavonifractor	X5_HEPE	0.882533	0	0
186	Flavonifractor	GUDCA	0.900733	0	0
202	Flavonifractor	Serine	0.296386	0.011472	0.02278
218	Flavonifractor	X9_HOTrE	0.844106	0	0
234	Flavonifractor	DCA	0.812496	0	0
250	Flavonifractor	Guanine	0.759374	1.07E-14	1.23E-13
266	Flavonifractor	X16_HDoHE	0.07232	0.54604	0.630104
282	Flavonifractor	iPF2a_IV	0.686829	2.72E-11	1.93E-10
298	Flavonifractor	FA18.2_w6	0.669336	1.30E-10	8.29E-10
314	Flavonifractor	X8_HDoHE	0.535243	1.27E-06	5.27E-06
330	Flavonifractor	X1_AG_2_AG	0.309698	0.008113	0.016464
346	Flavonifractor	FA20.3_w3	-0.04717	0.693955	0.769827
362	Flavonifractor	Phenylalanine	0.809248	0	0
378	Flavonifractor	X5_HEPE	0.758698	1.15E-14	1.32E-13
394	Flavonifractor	GUDCA	0.737572	1.47E-13	1.43E-12
410	Flavonifractor	Serine	0.639109	1.53E-09	8.63E-09
426	Flavonifractor	X9_HOTrE	0.223905	0.058661	0.092963
442	Flavonifractor	DCA	0.732812	2.53E-13	2.39E-12
458	Flavonifractor	Guanine	0.35282	0.002367	0.005487
474	Flavonifractor	X16_HDoHE	0.695511	1.20E-11	8.93E-11
490	Flavonifractor	iPF2a_IV	0.523474	2.38E-06	9.47E-06
506	Flavonifractor	FA18.2_w6	-0.82005	0	0
522	Flavonifractor	X8_HDoHE	-0.00695	0.953823	0.967782
538	Flavonifractor	X1_AG_2_AG	0.716702	1.44E-12	1.22E-11
554	Flavonifractor	FA20.3_w3	0.754068	2.09E-14	2.20E-13
570	Flavonifractor	Phenylalanine	0.711107	2.57E-12	2.08E-11
586	Flavonifractor	X5_HEPE	0.857772	0	0
602	Flavonifractor	GUDCA	0.092739	0.438448	0.529446
618	Flavonifractor	Serine	0.853302	0	0
634	Flavonifractor	X9_HOTrE	0.576275	1.18E-07	5.41E-07
650	Flavonifractor	DCA	0.218374	0.065351	0.102012
666	Flavonifractor	Guanine	-0.28497	0.015255	0.028846
682	Flavonifractor	X16_HDoHE	0.19892	0.093908	0.13844
698	Flavonifractor	iPF2a_IV	0.139076	0.24397	0.318654
714	Flavonifractor	FA18.2_w6	-0.17664	0.137738	0.192602
730	Flavonifractor	X8_HDoHE	0.553251	4.65E-07	2.02E-06
746	Flavonifractor	X1_AG_2_AG	0.699595	8.11E-12	6.19E-11
762	Flavonifractor	FA20.3_w3	0.617532	7.56E-09	3.93E-08
778	Flavonifractor	Phenylalanine	0.089813	0.453093	0.54319
794	Flavonifractor	X5_HEPE	0.580584	9.00E-08	4.16E-07
810	Flavonifractor	GUDCA	0.308316	0.008417	0.017038
826	Flavonifractor	Serine	0.631327	2.76E-09	1.48E-08
12	Prevotella_9	X15_HETrE	-0.43456	0.000137	0.000421
28	Prevotella_9	GDCA	-0.3879	0.000761	0.001935
44	Prevotella_9	Succinic.acid	-0.3624	0.001758	0.004132
60	Prevotella_9	X14_15_DiHETE	-0.37388	0.001216	0.002984
76	Prevotella_9	EPEA	-0.33324	0.004232	0.009074
92	Prevotella_9	Glucose	-0.41292	0.000313	0.000878
108	Prevotella_9	X11_HDoHE	-0.27288	0.020388	0.03728
124	Prevotella_9	X1_OG_2_OG	-0.27539	0.019216	0.03545
140	Prevotella_9	FA20.5_w3	-0.35063	0.002531	0.0058
156	Prevotella_9	Threonine	0.064409	0.590905	0.6698
172	Prevotella_9	X11_12_EpETrE	-0.42839	0.000174	0.000524
188	Prevotella_9	FA18.1_w9	-0.42848	0.000173	0.000524
204	Prevotella_9	Glycylglycine	-0.02457	0.837694	0.877785
220	Prevotella_9	X15_HETrE	-0.3853	0.000831	0.002102
236	Prevotella_9	GDCA	-0.38408	0.000866	0.002184
252	Prevotella_9	Succinic.acid	-0.33369	0.004177	0.00898
268	Prevotella_9	X14_15_DiHETE	0.083478	0.485705	0.573201
284	Prevotella_9	EPEA	-0.27027	0.021668	0.039363
300	Prevotella_9	Glucose	-0.26732	0.023205	0.04173
316	Prevotella_9	X11_HDoHE	-0.13959	0.242212	0.317355
332	Prevotella_9	X1_OG_2_OG	-0.14152	0.2357	0.310289
348	Prevotella_9	FA20.5_w3	0.211589	0.074386	0.113767
364	Prevotella_9	Threonine	-0.28291	0.016041	0.030194
380	Prevotella_9	X11_12_EpETrE	-0.25953	0.027697	0.048718
396	Prevotella_9	FA18.1_w9	-0.29938	0.010627	0.021358
412	Prevotella_9	Glycylglycine	-0.23018	0.05176	0.083946
428	Prevotella_9	X15_HETrE	-0.26744	0.023137	0.04173
444	Prevotella_9	GDCA	-0.42774	0.000178	0.000534
460	Prevotella_9	Succinic.acid	-0.20066	0.091016	0.134983
476	Prevotella_9	X14_15_DiHETE	-0.29388	0.012225	0.024045
492	Prevotella_9	EPEA	-0.36433	0.001654	0.003931
508	Prevotella_9	Glucose	0.479549	2.03E-05	6.99E-05
524	Prevotella_9	X11_HDoHE	0.007074	0.952969	0.967782
540	Prevotella_9	X1_OG_2_OG	-0.28047	0.017018	0.031676
556	Prevotella_9	FA20.5_w3	-0.3315	0.004447	0.009474
572	Prevotella_9	Threonine	-0.33742	0.00375	0.008188
588	Prevotella_9	X11_12_EpETrE	-0.39996	0.0005	0.001324
604	Prevotella_9	FA18.1_w9	0.043926	0.714085	0.783204
620	Prevotella_9	Glycylglycine	-0.44212	0.000101	0.000317
636	Prevotella_9	X15_HETrE	-0.15905	0.18206	0.246299
652	Prevotella_9	GDCA	0.087626	0.464211	0.554123
668	Prevotella_9	Succinic.acid	0.340794	0.003397	0.007536
684	Prevotella_9	X14_15_DiHETE	-0.12824	0.283026	0.364517
700	Prevotella_9	EPEA	-0.13966	0.241993	0.317355
716	Prevotella_9	Glucose	0.030195	0.801207	0.849177
732	Prevotella_9	X11_HDoHE	-0.36247	0.001754	0.004132
748	Prevotella_9	X1_OG_2_OG	-0.59663	3.19E-08	1.53E-07
764	Prevotella_9	FA20.5_w3	-0.47212	2.83E-05	9.45E-05
780	Prevotella_9	Threonine	-0.10753	0.368614	0.457741
796	Prevotella_9	X11_12_EpETrE	-0.43659	0.000126	0.000391
812	Prevotella_9	FA18.1_w9	-0.28767	0.014274	0.027302
828	Prevotella_9	Glycylglycine	-0.41318	0.00031	0.000873
11	R_gnavus_group	X8_HETrE	0.796	0	0
27	R_gnavus_group	LCA	0.783941	4.44E-16	5.77E-15
43	R_gnavus_group	Lactate	0.782044	4.44E-16	5.77E-15
59	R_gnavus_group	X5_6_DiHETrE	0.754422	2.00E-14	2.13E-13
75	R_gnavus_group	DEA	0.765548	4.88E-15	5.72E-14
91	R_gnavus_group	FA20.3_w6	0.754647	1.93E-14	2.09E-13
107	R_gnavus_group	X10_HDoHE	0.749405	3.66E-14	3.81E-13
123	R_gnavus_group	X1_LG_2_LG	0.746833	4.97E-14	5.09E-13
139	R_gnavus_group	FA22.6_w3	0.697601	9.83E-12	7.37E-11
155	R_gnavus_group	Proline	-0.25088	0.033529	0.057164
171	R_gnavus_group	X5_HETE	0.860055	0	0
187	R_gnavus_group	GCDCA	0.899029	0	0
203	R_gnavus_group	Glutamine	0.221397	0.061622	0.096979
219	R_gnavus_group	X8_HETrE	0.846968	0	0
235	R_gnavus_group	LCA	0.81613	0	0
251	R_gnavus_group	Lactate	0.803396	0	0
267	R_gnavus_group	X5_6_DiHETrE	0.035694	0.765959	0.822553
283	R_gnavus_group	DEA	0.782237	4.44E-16	5.77E-15
299	R_gnavus_group	FA20.3_w6	0.719371	1.09E-12	9.56E-12
315	R_gnavus_group	X10_HDoHE	0.62779	3.59E-09	1.91E-08
331	R_gnavus_group	X1_LG_2_LG	0.35446	0.002251	0.005232
347	R_gnavus_group	FA22.6_w3	0.026368	0.825977	0.867693
363	R_gnavus_group	Proline	0.874108	0	0
379	R_gnavus_group	X5_HETE	0.787671	2.22E-16	3.30E-15
395	R_gnavus_group	GCDCA	0.849379	0	0
411	R_gnavus_group	Glutamine	0.784359	4.44E-16	5.77E-15
427	R_gnavus_group	X8_HETrE	0.342401	0.003239	0.007264
443	R_gnavus_group	LCA	0.824876	0	0
459	R_gnavus_group	Lactate	0.530677	1.63E-06	6.67E-06
475	R_gnavus_group	X5_6_DiHETrE	0.777317	8.88E-16	1.12E-14
491	R_gnavus_group	DEA	0.581291	8.60E-08	4.00E-07
507	R_gnavus_group	FA20.3_w6	-0.84523	0	0
523	R_gnavus_group	X10_HDoHE	-0.0847	0.479319	0.568082
539	R_gnavus_group	X1_LG_2_LG	0.780597	6.66E-16	8.53E-15
555	R_gnavus_group	FA22.6_w3	0.755547	1.73E-14	1.90E-13
571	R_gnavus_group	Proline	0.724355	6.41E-13	5.73E-12
587	R_gnavus_group	X5_HETE	0.885523	0	0
603	R_gnavus_group	GCDCA	0.034954	0.770674	0.825227
619	R_gnavus_group	Glutamine	0.89427	0	0
635	R_gnavus_group	X8_HETrE	0.684128	3.48E-11	2.44E-10
651	R_gnavus_group	LCA	0.320889	0.005991	0.012349
667	R_gnavus_group	Lactate	-0.22519	0.057187	0.091324
683	R_gnavus_group	X5_6_DiHETrE	0.324522	0.005416	0.011266
699	R_gnavus_group	DEA	0.285903	0.01491	0.028258
715	R_gnavus_group	FA20.3_w6	-0.21181	0.074071	0.113494
731	R_gnavus_group	X10_HDoHE	0.620683	6.03E-09	3.16E-08
747	R_gnavus_group	X1_LG_2_LG	0.71831	1.22E-12	1.06E-11
763	R_gnavus_group	FA22.6_w3	0.67387	8.73E-11	5.77E-10
779	R_gnavus_group	Proline	0.141263	0.236561	0.310931
795	R_gnavus_group	X5_HETE	0.690752	1.89E-11	1.36E-10
811	R_gnavus_group	GCDCA	0.410798	0.000338	0.000937
827	R_gnavus_group	Glutamine	0.721751	8.48E-13	7.50E-12
7	Roseburia	X5_6_DiHETrE	-0.48823	1.36E-05	4.87E-05
23	Roseburia	DEA	-0.42315	0.000213	0.000621
39	Roseburia	FA20.3_w6	-0.45553	5.80E-05	0.000186
55	Roseburia	X10_HDoHE	-0.36793	0.001474	0.003535
71	Roseburia	X1_LG_2_LG	-0.42257	0.000218	0.000631
87	Roseburia	FA22.6_w3	-0.45411	6.16E-05	0.000197
103	Roseburia	Proline	-0.24815	0.035573	0.060278
119	Roseburia	X5_HETE	-0.32465	0.005397	0.011254
135	Roseburia	GCDCA	-0.25365	0.031562	0.05448
151	Roseburia	Glutamine	0.37861	0.00104	0.002568
167	Roseburia	X8_HETrE	-0.50537	5.96E-06	2.23E-05
183	Roseburia	LCA	-0.52177	2.60E-06	1.03E-05
199	Roseburia	Lactate	0.203293	0.08676	0.129828
215	Roseburia	X5_6_DiHETrE	-0.49344	1.06E-05	3.86E-05
231	Roseburia	DEA	-0.42993	0.000164	0.000499
247	Roseburia	FA20.3_w6	-0.48942	1.28E-05	4.62E-05
263	Roseburia	X10_HDoHE	0.41456	0.000294	0.000832
279	Roseburia	X1_LG_2_LG	-0.50457	6.20E-06	2.31E-05
295	Roseburia	FA22.6_w3	-0.21439	0.070547	0.109098
311	Roseburia	Proline	-0.07631	0.524069	0.606433
327	Roseburia	X5_HETE	0.162261	0.173268	0.235939
343	Roseburia	GCDCA	0.175928	0.139347	0.194199
359	Roseburia	Glutamine	-0.50997	4.75E-06	1.81E-05
375	Roseburia	X8_HETrE	-0.40588	0.000404	0.001092
391	Roseburia	LCA	-0.47427	2.57E-05	8.65E-05
407	Roseburia	Lactate	-0.40273	0.000453	0.001208
423	Roseburia	X5_6_DiHETrE	-0.01511	0.899728	0.926452
439	Roseburia	DEA	-0.41842	0.000255	0.000725
455	Roseburia	FA20.3_w6	-0.2003	0.0916	0.135607
471	Roseburia	X10_HDoHE	-0.26744	0.023137	0.04173
487	Roseburia	X1_LG_2_LG	-0.07673	0.521792	0.605482
503	Roseburia	FA22.6_w3	0.553894	4.49E-07	1.96E-06
519	Roseburia	Proline	0.443115	9.70E-05	0.000306
535	Roseburia	X5_HETE	-0.41273	0.000315	0.000882
551	Roseburia	GCDCA	-0.38568	0.00082	0.002081
567	Roseburia	Glutamine	-0.36369	0.001688	0.003989
583	Roseburia	X8_HETrE	-0.52444	2.26E-06	9.09E-06
599	Roseburia	LCA	0.383047	0.000897	0.002254
615	Roseburia	Lactate	-0.5091	4.96E-06	1.88E-05
631	Roseburia	X5_6_DiHETrE	-0.10123	0.3975	0.487069
647	Roseburia	DEA	0.218857	0.064744	0.101254
663	Roseburia	FA20.3_w6	0.400733	0.000486	0.001292
679	Roseburia	X10_HDoHE	0.233423	0.048456	0.079204
695	Roseburia	X1_LG_2_LG	0.185285	0.119184	0.170088
711	Roseburia	FA22.6_w3	0.002573	0.982889	0.988497
727	Roseburia	Proline	-0.1795	0.131373	0.184321
743	Roseburia	X5_HETE	-0.39379	0.000621	0.001609
759	Roseburia	GCDCA	-0.20461	0.084692	0.12742
775	Roseburia	Glutamine	0.270853	0.021378	0.039005
791	Roseburia	X8_HETrE	-0.2296	0.052368	0.084766
807	Roseburia	LCA	0.025822	0.82953	0.870326
823	Roseburia	Lactate	-0.25233	0.032487	0.055846
6	Ruminococcaceae.	X16_HDoHE	-0.29992	0.010479	0.02111
22	Ruminococcaceae.	iPF2a_IV	-0.32308	0.005639	0.0117
38	Ruminococcaceae.	FA18.2_w6	-0.32465	0.005397	0.011254
54	Ruminococcaceae.	X8_HDoHE	-0.34716	0.002811	0.006407
70	Ruminococcaceae.	X1_AG_2_AG	-0.33922	0.003558	0.007824
86	Ruminococcaceae.	FA20.3_w3	-0.32899	0.004776	0.010086
102	Ruminococcaceae.	Phenylalanine	-0.31195	0.00764	0.01558
118	Ruminococcaceae.	X5_HEPE	-0.39269	0.000645	0.001651
134	Ruminococcaceae.	GUDCA	-0.33137	0.004464	0.009474
150	Ruminococcaceae.	Serine	-0.22326	0.059409	0.09397
166	Ruminococcaceae.	X9_HOTrE	-0.27352	0.020082	0.036964
182	Ruminococcaceae.	DCA	-0.23596	0.045994	0.075626
198	Ruminococcaceae.	Guanine	-0.33597	0.003911	0.008517
214	Ruminococcaceae.	X16_HDoHE	-0.3307	0.004551	0.009634
230	Ruminococcaceae.	iPF2a_IV	-0.29359	0.012315	0.024107
246	Ruminococcaceae.	FA18.2_w6	-0.33925	0.003554	0.007824
262	Ruminococcaceae.	X8_HDoHE	-0.25506	0.030594	0.053029
278	Ruminococcaceae.	X1_AG_2_AG	-0.26584	0.024008	0.042956
294	Ruminococcaceae.	FA20.3_w3	-0.29134	0.013031	0.02545
310	Ruminococcaceae.	Phenylalanine	-0.29044	0.013327	0.025907
326	Ruminococcaceae.	X5_HEPE	-0.23886	0.043316	0.072077
342	Ruminococcaceae.	GUDCA	0.034054	0.776426	0.829251
358	Ruminococcaceae.	Serine	-0.25378	0.031473	0.054439
374	Ruminococcaceae.	X9_HOTrE	-0.40614	0.000401	0.001086
390	Ruminococcaceae.	DCA	-0.08599	0.472646	0.561774
406	Ruminococcaceae.	Guanine	-0.11734	0.326286	0.412568
422	Ruminococcaceae.	X16_HDoHE	0.115023	0.335988	0.422269
438	Ruminococcaceae.	iPF2a_IV	-0.1002	0.40234	0.490831
454	Ruminococcaceae.	FA18.2_w6	0.073124	0.541574	0.625819
470	Ruminococcaceae.	X8_HDoHE	-0.25249	0.032373	0.055765
486	Ruminococcaceae.	X1_AG_2_AG	-0.13859	0.245625	0.320313
502	Ruminococcaceae.	FA20.3_w3	0.064892	0.588123	0.668467
518	Ruminococcaceae.	Phenylalanine	-0.39533	0.000588	0.001539
534	Ruminococcaceae.	X5_HEPE	-0.38237	0.000918	0.002299
550	Ruminococcaceae.	GUDCA	-0.40913	0.000359	0.000984
566	Ruminococcaceae.	Serine	-0.46096	4.60E-05	0.000151
582	Ruminococcaceae.	X9_HOTrE	-0.32549	0.005272	0.011049
598	Ruminococcaceae.	DCA	-0.41263	0.000316	0.000882
614	Ruminococcaceae.	Guanine	-0.28063	0.016953	0.031624
630	Ruminococcaceae.	X16_HDoHE	-0.2131	0.072292	0.111451
646	Ruminococcaceae.	iPF2a_IV	-0.28179	0.016485	0.03096
662	Ruminococcaceae.	FA18.2_w6	-0.08804	0.462075	0.552365
678	Ruminococcaceae.	X8_HDoHE	-0.00177	0.988236	0.989425
694	Ruminococcaceae.	X1_AG_2_AG	-0.01595	0.894212	0.923058
710	Ruminococcaceae.	FA20.3_w3	0.046755	0.696534	0.771073
726	Ruminococcaceae.	Phenylalanine	-0.00817	0.945711	0.963074
742	Ruminococcaceae.	X5_HEPE	0.067979	0.570456	0.652847
758	Ruminococcaceae.	GUDCA	-0.03708	0.757167	0.817072
774	Ruminococcaceae.	Serine	-0.21307	0.072336	0.111451
790	Ruminococcaceae.	X9_HOTrE	0.045662	0.703297	0.772976
806	Ruminococcaceae.	DCA	0.027751	0.817005	0.860441
822	Ruminococcaceae.	Guanine	0.057496	0.631423	0.708966
4	Subdoligranulum	X11_HDoHE	-0.65474	4.41E-10	2.64E-09
20	Subdoligranulum	X1_OG_2_OG	-0.60518	1.79E-08	8.72E-08
36	Subdoligranulum	FA20.5_w3	-0.61744	7.61E-09	3.93E-08
52	Subdoligranulum	Threonine	-0.56174	2.84E-07	1.27E-06
68	Subdoligranulum	X11_12_EpETrE	-0.57505	1.27E-07	5.77E-07
84	Subdoligranulum	FA18.1_w9	-0.63731	1.75E-09	9.78E-09
100	Subdoligranulum	Glycylglycine	-0.45749	5.34E-05	0.000174
116	Subdoligranulum	X15_HETrE	-0.50736	5.40E-06	2.03E-05
132	Subdoligranulum	GDCA	-0.44054	0.000108	0.000337
148	Subdoligranulum	Succinic.acid	0.224227	0.058289	0.092551
164	Subdoligranulum	X14_15_DiHETE	-0.71111	2.57E-12	2.08E-11
180	Subdoligranulum	EPEA	-0.71731	1.36E-12	1.16E-11
196	Subdoligranulum	Glucose	-0.05187	0.665229	0.743911
212	Subdoligranulum	X11_HDoHE	-0.63412	2.23E-09	1.21E-08
228	Subdoligranulum	X1_OG_2_OG	-0.61097	1.20E-08	6.02E-08
244	Subdoligranulum	FA20.5_w3	-0.54698	6.65E-07	2.85E-06
260	Subdoligranulum	Threonine	0.078429	0.512559	0.596432
276	Subdoligranulum	X11_12_EpETrE	-0.48727	1.42E-05	5.05E-05
292	Subdoligranulum	FA18.1_w9	-0.45038	7.20E-05	0.000229
308	Subdoligranulum	Glycylglycine	-0.33144	0.004456	0.009474
324	Subdoligranulum	X15_HETrE	-0.03081	0.79727	0.847163
340	Subdoligranulum	GDCA	0.067046	0.575767	0.656635
356	Subdoligranulum	Succinic.acid	-0.61203	1.12E-08	5.62E-08
372	Subdoligranulum	X14_15_DiHETE	-0.52245	2.51E-06	9.95E-06
388	Subdoligranulum	EPEA	-0.59608	3.31E-08	1.58E-07
404	Subdoligranulum	Glucose	-0.51781	3.19E-06	1.23E-05
420	Subdoligranulum	X11_HDoHE	-0.22911	0.052878	0.085427
436	Subdoligranulum	X1_OG_2_OG	-0.60351	2.01E-08	9.71E-08
452	Subdoligranulum	FA20.5_w3	-0.26005	0.027379	0.048363
468	Subdoligranulum	Threonine	-0.49926	8.04E-06	2.97E-05
484	Subdoligranulum	X11_12_EpETrE	-0.34494	0.003004	0.006791
500	Subdoligranulum	FA18.1_w9	0.70236	6.18E-12	4.81E-11
516	Subdoligranulum	Glycylglycine	0.123095	0.302946	0.387175
532	Subdoligranulum	X15_HETrE	-0.50302	6.69E-06	2.49E-05
548	Subdoligranulum	GDCA	-0.53103	1.60E-06	6.57E-06
564	Subdoligranulum	Succinic.acid	-0.48807	1.37E-05	4.88E-05
580	Subdoligranulum	X14_15_DiHETE	-0.67937	5.36E-11	3.63E-10
596	Subdoligranulum	EPEA	0.111293	0.351997	0.439072
612	Subdoligranulum	Glucose	-0.67506	7.87E-11	5.28E-10
628	Subdoligranulum	X11_HDoHE	-0.37883	0.001033	0.002557
644	Subdoligranulum	X1_OG_2_OG	-0.02753	0.818464	0.860888
660	Subdoligranulum	FA20.5_w3	0.394688	0.000602	0.001564
676	Subdoligranulum	Threonine	-0.03849	0.748202	0.809498
692	Subdoligranulum	X11_12_EpETrE	-0.04254	0.722716	0.789107
708	Subdoligranulum	FA18.1_w9	0.130941	0.272924	0.352598
724	Subdoligranulum	Glycylglycine	-0.42655	0.000187	0.000557
740	Subdoligranulum	X15_HETrE	-0.64528	9.43E-10	5.48E-09
756	Subdoligranulum	GDCA	-0.60856	1.42E-08	6.99E-08
772	Subdoligranulum	Succinic.acid	0.064634	0.589606	0.669239
788	Subdoligranulum	X14_15_DiHETE	-0.4864	1.48E-05	5.23E-05
804	Subdoligranulum	EPEA	-0.1456	0.222319	0.294011
820	Subdoligranulum	Glucose	-0.53026	1.66E-06	6.77E-06
5	UCG.002	X13_HDoHE	-0.85182	0	0
21	UCG.002	PGA2	-0.84488	0	0
37	UCG.002	FA22.5_w3	-0.84671	0	0
53	UCG.002	X7_HDoHE	-0.83015	0	0
69	UCG.002	X9_10_EpOME	-0.8233	0	0
85	UCG.002	FA18.3_w3	-0.82349	0	0
101	UCG.002	Kynurenic.acid	-0.82465	0	0
117	UCG.002	X13_HODE	-0.82127	0	0
133	UCG.002	GLCA	-0.79976	0	0
149	UCG.002	Hippuric.acid	0.069329	0.562806	0.645868
165	UCG.002	X17_18_DiHETE	-0.89993	0	0
181	UCG.002	CDCA	-0.91019	0	0
197	UCG.002	Adenosine	-0.38125	0.000953	0.002366
213	UCG.002	X13_HDoHE	-0.88141	0	0
229	UCG.002	PGA2	-0.87713	0	0
245	UCG.002	FA22.5_w3	-0.82137	0	0
261	UCG.002	X7_HDoHE	-0.19799	0.09549	0.139382
277	UCG.002	X9_10_EpOME	-0.76873	3.11E-15	3.69E-14
293	UCG.002	FA18.3_w3	-0.78619	4.44E-16	5.77E-15
309	UCG.002	Kynurenic.acid	-0.70416	5.18E-12	4.10E-11
325	UCG.002	X13_HODE	-0.44479	9.06E-05	0.000287
341	UCG.002	GLCA	0.002894	0.980751	0.988497
357	UCG.002	Hippuric.acid	-0.88633	0	0
373	UCG.002	X17_18_DiHETE	-0.86211	0	0
389	UCG.002	CDCA	-0.84485	0	0
405	UCG.002	Adenosine	-0.74513	6.11E-14	6.05E-13
421	UCG.002	X13_HDoHE	-0.23558	0.046361	0.076079
437	UCG.002	PGA2	-0.77532	1.33E-15	1.63E-14
453	UCG.002	FA22.5_w3	-0.47276	2.75E-05	9.22E-05
469	UCG.002	X7_HDoHE	-0.81002	0	0
485	UCG.002	X9_10_EpOME	-0.64277	1.15E-09	6.59E-09
501	UCG.002	FA18.3_w3	0.849733	0	0
517	UCG.002	Kynurenic.acid	-0.10795	0.366744	0.456101
533	UCG.002	X13_HODE	-0.81603	0	0
549	UCG.002	GLCA	-0.82883	0	0
565	UCG.002	Hippuric.acid	-0.80237	0	0
581	UCG.002	X17_18_DiHETE	-0.90388	0	0
597	UCG.002	CDCA	-0.20194	0.08892	0.13211
613	UCG.002	Adenosine	-0.89607	0	0
629	UCG.002	X13_HDoHE	-0.79214	0	0
645	UCG.002	PGA2	-0.42472	0.0002	0.000591
661	UCG.002	FA22.5_w3	0.135861	0.255151	0.331696
677	UCG.002	X7_HDoHE	-0.38147	0.000946	0.002356
693	UCG.002	X9_10_EpOME	-0.3462	0.002893	0.006577
709	UCG.002	FA18.3_w3	0.179819	0.130672	0.183647
725	UCG.002	Kynurenic.acid	-0.61239	1.09E-08	5.52E-08
741	UCG.002	X13_HODE	-0.66557	1.79E-10	1.11E-09
757	UCG.002	GLCA	-0.64628	8.71E-10	5.10E-09
773	UCG.002	Hippuric.acid	-0.29786	0.011047	0.022095
789	UCG.002	X17_18_DiHETE	-0.63811	1.65E-09	9.26E-09
805	UCG.002	CDCA	-0.40546	0.00041	0.001105
821	UCG.002	Adenosine	-0.67403	8.61E-11	5.73E-10
